# Supplementary material for: Benefits of Iron Chelators in the Treatment of Parkinson’s Disease
Source: Neurochem Res. 2021 Mar 1;46(5):1239–51. doi: 10.1007/s11064-021-03262-9 (PMC8053182; doi:10.1007/s11064-021-03262-9)
Supplement: Supplementary file 1 — Supplementary file1 (XLSX 61 KB) [file 11064_2021_3262_MOESM1_ESM.xlsx]

## Sheet: Sheet1
	Control	FAC400	FAC800	FAC400+DFO
Control	/	<0.001***	<0.001***	0.001
FAC400		/	<0.001***	<0.001***
FAC800			/	<0.001***
FAC400+DFO				/
A-V	Control	FAC400	FAC800	FAC+DFO
FITC	6.02	12.23	8.17	3.88
	6.571	11.794	8.351	4.271
	6.379	12.187	7.053	3.659
PI	5.04	9.24	8.07	8.43
	6.05	8.346	7.379	7.819
	5.244	8.803	9	7.709
	Control	FAC400	FAC800	FAC+DFO
FITC	6.32333	12.0703	7.858	3.93667
PI	5.44467	8.79633	8.14967	7.986
	11.06	21.47	16.24	12.31

## Sheet: Sheet2
	FITC				PI				DAPI				总荧光强度	相对荧光强度
	Area	IntDen	RawlntDen	Mean	Area	IntDen	RawlntDen	Mean	Area	IntDen	RawlntDen	Mean		Merge	FITC	PI	DAPI
Control	1413	52.118	331288	0.096	335	127.713	35510	0.101	26904	30570	4866347	1.147	1.344	0.814504	0.0581789	0.061209	0.695116
Control	1337	64.932	214062	0.073	271	64.81	19832	0.097	24496	29873.3	4350919	1.199	1.369	0.829655	0.0442402	0.0587849	0.72663
Control	1189	54.271	297167	0.086	371	87.271	20183	0.093	25618	30956.6	4532678	1.186	1.365	0.827231	0.0521186	0.0563608	0.718752
MPTP	2574	2420.48	298272	0.892	2954	2589.46	332464	0.852	23079	3443.23	4189369	0.382	2.126	1.28842	0.540579	0.516338	0.231503
MPTP	1614	1474.56	118416	0.876	3333	3015.17	229793	0.891	9205	1371.85	1628435	0.378	2.145	1.29993	0.530882	0.539973	0.229079
MPTP	2871	2801.18	302816	0.815	2681	2281	309153	0.884	18953	2895.74	3983217	0.385	2.084	1.26297	0.493914	0.535731	0.233322
DFP	700	327.283	68319	0.371	1441	1062.57	245063	0.413	10435	1281.75	1883191	0.826	1.61	0.975708	0.224837	0.25029	0.500581
DFO	815	534.008	54865	0.328	1533	1270.67	17253	0.387	12977	1567.63	2518457	0.878	1.593	0.965406	0.198778	0.234534	0.532094
DFO	682	441.802	61831	0.366	482	386.069	81943	0.406	11793	1427.86	2286282	0.864	1.636	0.991465	0.221807	0.246048	0.52361
Lip	1024	704.271	71797	0.209	1503	418.632	143847	0.318	21512	12069.1	4072872	0.981	1.508	0.913893	0.12666	0.192718	0.594515
Lip	359	215.672	16038	0.217	807	164.37	143014	0.321	12292	10518.9	2369225	0.984	1.522	0.922378	0.131509	0.194536	0.596334
Lip	672	431.872	38209	0.203	1319	416.832	131629	0.315	13795	11784.8	2574295	0.981	1.499	0.908439	0.123024	0.190899	0.594515
													1.65008
							Merge		FITC		PI		DAPI
	相对荧光强度					Control	0.823797	Control	0.0515125	Control	0.0587849	Control	0.713499
	Merge	FITC	PI	DAPI		MPP+	1.28377	MPP+	0.521792	MPP+	0.53068	MPP+	0.231301
Control	0.823797	0.0515125	0.0587849	0.713499		MPP+ DFO	0.977526	MPP+ DFO	0.215141	MPP+ DFO	0.243624	MPP+ DFO	0.518762
MPP+	1.28377	0.521792	0.53068	0.231301		MPP+ Lip	0.914903	MPP+ Lip	0.128276	MPP+ Lip	0.192718	MPP+ Lip	0.39695
MPP+ DFO	0.977526	0.215141	0.243624	0.518762
MPP+ Lip	0.914903	0.127064	0.192718	0.595121
