# Supplementary material for: Benefits of Iron Chelators in the Treatment of Parkinson’s Disease
Source: Neurochem Res. 2021 Mar 1;46(5):1239–51. doi: 10.1007/s11064-021-03262-9 (PMC8053182; doi:10.1007/s11064-021-03262-9)
Supplement: Supplementary file 2 — Supplementary file2 (XLSX 226 KB) [file 11064_2021_3262_MOESM2_ESM.xlsx]

## Sheet: 24h
	OD值				Cell Proliferation Index				Mean	1	1	1.00524		3	1	0.926471
A549	1	2	3	4	1	2	3	4		1	1	0.988691		3	1	0.94359
25	0.384	0.612	0.085	0.192	1.00524	0.988691	0.977011	0.964824	0.983941	1	1	0.977011		3	1	0.91358
50	0.374	0.607	0.081	0.187	0.979058	0.980614	0.931034	0.939698	0.957601	1	1	0.964824		3	1	0.981439
100	0.368	0.603	0.079	0.182	0.963351	0.974152	0.908046	0.914573	0.94003	1	2	0.979058		3	2	0.882353
200	0.364	0.598	0.075	0.181	0.95288	0.966074	0.862069	0.909548	0.922643	1	2	0.980614		3	2	0.917949
400	0.348	0.591	0.077	0.173	0.910995	0.954766	0.885057	0.869347	0.905041	1	2	0.931034		3	2	0.695473
600	0.359	0.583	0.071	0.165	0.939791	0.941842	0.816092	0.829146	0.881717	1	2	0.939698		3	2	0.897912
800	0.335	0.571	0.073	0.171	0.876963	0.922456	0.83908	0.859296	0.874449	1	3	0.963351		3	3	0.727941
1000	0.358	0.557	0.067	0.166	0.937173	0.899838	0.770115	0.834171	0.860324	1	3	0.974152		3	3	0.866667
control	0.382	0.619	0.087	0.199						1	3	0.908046		3	3	0.668724
										1	3	0.914573		3	3	0.87935
										1	4	0.95288		3	4	0.705882
	OD值				Cell Proliferation Index				Mean	1	4	0.966074		3	4	0.784615
SHSY-5Y	1	2	3	4	1	2	3	4		1	4	0.862069		3	4	0.590535
25	0.262	0.309	0.414	0.271	0.996198	0.974763	0.971831	0.931271	0.968516	1	4	0.909548		3	4	0.87007
50	0.257	0.284	0.318	0.251	0.977186	0.895899	0.746479	0.862543	0.870527	1	5	0.910995		3	5	0.676471
100	0.247	0.241	0.265	0.243	0.939163	0.760252	0.622066	0.835052	0.789133	1	5	0.954766		3	5	0.589744
200	0.238	0.24	0.261	0.219	0.904943	0.757098	0.612676	0.752577	0.756824	1	5	0.885057		3	5	0.588477
400	0.241	0.217	0.248	0.204	0.91635	0.684543	0.58216	0.701031	0.721021	1	5	0.869347		3	5	0.837587
600	0.226	0.203	0.217	0.212	0.859316	0.640379	0.50939	0.728522	0.684402	1	6	0.939791		3	6	0.632353
800	0.214	0.187	0.197	0.224	0.813688	0.589905	0.462441	0.769759	0.658949	1	6	0.941842		3	6	0.569231
1000	0.198	0.192	0.186	0.175	0.752852	0.605678	0.43662	0.601375	0.599131	1	6	0.816092		3	6	0.40535
control	0.263	0.317	0.426	0.291						1	6	0.829146		3	6	0.721578
										1	7	0.876963		3	7	0.654412
										1	7	0.922456		3	7	0.558974
	OD值				Cell Proliferation Index				Mean	1	7	0.83908		3	7	0.40535
PC12	1	2	3	4	1	2	3	4		1	7	0.859296		3	7	0.542923
25	0.126	0.184	0.444	0.423	0.926471	0.94359	0.91358	0.981439	0.94127	1	8	0.937173		3	8	0.588235
50	0.12	0.179	0.338	0.387	0.882353	0.917949	0.695473	0.897912	0.848422	1	8	0.899838		3	8	0.523077
100	0.099	0.169	0.325	0.379	0.727941	0.866667	0.668724	0.87935	0.785671	1	8	0.770115		3	8	0.430041
200	0.096	0.153	0.287	0.375	0.705882	0.784615	0.590535	0.87007	0.737776	1	8	0.834171		3	8	0.24594
400	0.092	0.115	0.286	0.361	0.676471	0.589744	0.588477	0.837587	0.67307	2	1	0.996198		4	1	0.979094
600	0.086	0.111	0.197	0.311	0.632353	0.569231	0.40535	0.721578	0.582128	2	1	0.974763		4	1	0.851852
800	0.089	0.109	0.197	0.234	0.654412	0.558974	0.40535	0.542923	0.540415	2	1	0.971831		4	1	0.940568
1000	0.08	0.102	0.209	0.106	0.588235	0.523077	0.430041	0.24594	0.446823	2	1	0.931271		4	1	0.919753
control	0.136	0.195	0.486	0.431						2	2	0.977186		4	2	0.738676
										2	2	0.895899		4	2	0.782407
										2	2	0.746479		4	2	0.873385
	OD值				Cell Proliferation Index				Mean	2	2	0.862543		4	2	0.83642
PC12/NGF	1	2	3	4	1	2	3	4		2	3	0.939163		4	3	0.439024
25	0.281	0.184	0.364	0.298	0.979094	0.851852	0.940568	0.919753	0.922817	2	3	0.760252		4	3	0.805556
50	0.212	0.169	0.338	0.271	0.738676	0.782407	0.873385	0.83642	0.807722	2	3	0.622066		4	3	0.736434
100	0.126	0.174	0.285	0.281	0.439024	0.805556	0.736434	0.867284	0.712075	2	3	0.835052		4	3	0.867284
200	0.185	0.134	0.287	0.253	0.644599	0.62037	0.741602	0.780864	0.696859	2	4	0.904943		4	4	0.644599
400	0.117	0.118	0.241	0.267	0.407666	0.546296	0.622739	0.824074	0.600194	2	4	0.757098		4	4	0.62037
600	0.104	0.117	0.228	0.221	0.362369	0.541667	0.589147	0.682099	0.543821	2	4	0.612676		4	4	0.741602
800	0.089	0.102	0.219	0.192	0.310105	0.472222	0.565891	0.592593	0.485203	2	4	0.752577		4	4	0.780864
1000	0.08	0.069	0.183	0.116	0.278746	0.319444	0.472868	0.358025	0.357271	2	5	0.91635		4	5	0.407666
control	0.287	0.216	0.387	0.324						2	5	0.684543		4	5	0.546296
										2	5	0.58216		4	5	0.622739
										2	5	0.701031		4	5	0.824074
										2	6	0.859316		4	6	0.362369
										2	6	0.640379		4	6	0.541667
										2	6	0.50939		4	6	0.589147
										2	6	0.728522		4	6	0.682099
										2	7	0.813688		4	7	0.310105
										2	7	0.589905		4	7	0.472222
										2	7	0.462441		4	7	0.565891
										2	7	0.769759		4	7	0.592593
										2	8	0.752852		4	8	0.278746
										2	8	0.605678		4	8	0.319444
										2	8	0.43662		4	8	0.472868
										2	8	0.601375		4	8	0.358025

## Sheet: 48h
	OD值				Cell Proliferation Index				Mean	1	1	0.920896	3	1	0.933775
A549	1	2	3	4	1	2	3	4		1	1	0.985871	3	1	1.003
25	0.617	0.628	0.519	0.402	0.920896	0.985871	0.996161	1.01259	0.978881	1	1	0.996161	3	1	0.8
50	0.608	0.621	0.513	0.391	0.907463	0.974882	0.984645	0.984887	0.962969	1	1	1.01259	3	1	0.986395
100	0.555	0.619	0.492	0.386	0.828358	0.971743	0.944338	0.972292	0.929183	1	2	0.907463	3	2	0.847682
200	0.563	0.601	0.495	0.384	0.840299	0.943485	0.950096	0.967254	0.925283	1	2	0.974882	3	2	0.801802
400	0.566	0.585	0.472	0.373	0.844776	0.918367	0.90595	0.939547	0.90216	1	2	0.984645	3	2	0.714706
600	0.568	0.571	0.467	0.369	0.782	0.896389	0.896353	0.929471	0.876053	1	2	0.984887	3	2	0.897959
800	0.467	0.582	0.481	0.367	0.697015	0.913658	0.923225	0.924433	0.864583	1	3	0.828358	3	3	0.89404
1000	0.549	0.526	0.438	0.352	0.819403	0.825746	0.840691	0.88665	0.843122	1	3	0.971743	3	3	0.78979
control	0.67	0.637	0.521	0.397						1	3	0.944338	3	3	0.65
										1	3	0.972292	3	3	0.908163
										1	4	0.840299	3	4	0.907285
	OD值				Cell Proliferation Index				Mean	1	4	0.943485	3	4	0.744745
SHSY-5Y	1	2	3	4	1	2	3	4		1	4	0.950096	3	4	0.570588
25	0.403	0.574	0.537	0.307	0.926437	0.942529	0.952128	0.968454	0.947387	1	4	0.967254	3	4	0.785714
50	0.357	0.541	0.477	0.264	0.82069	0.888342	0.845745	0.832808	0.846896	1	5	0.844776	3	5	0.880795
100	0.314	0.503	0.418	0.247	0.721839	0.825944	0.741135	0.77918	0.767024	1	5	0.918367	3	5	0.573574
200	0.307	0.517	0.372	0.211	0.705747	0.848933	0.659574	0.665615	0.719967	1	5	0.90595	3	5	0.523529
400	0.286	0.518	0.311	0.187	0.657471	0.850575	0.551418	0.589905	0.662342	1	5	0.939547	3	5	0.809524
600	0.262	0.435	0.267	0.163	0.602299	0.714286	0.473404	0.514196	0.576046	1	6	0.782	3	6	0.675497
800	0.246	0.379	0.259	0.149	0.565517	0.622332	0.45922	0.470032	0.529275	1	6	0.896389	3	6	0.51952
1000	0.191	0.361	0.242	0.111	0.43908	0.592775	0.429078	0.350158	0.452773	1	6	0.896353	3	6	0.473529
control	0.435	0.609	0.564	0.317						1	6	0.929471	3	6	0.588435
										1	7	0.697015	3	7	0.649007
										1	7	0.913658	3	7	0.327327
	OD值				Cell Proliferation Index				Mean	1	7	0.923225	3	7	0.385294
PC12	1	2	3	4	1	2	3	4		1	7	0.924433	3	7	0.608844
25	0.141	0.334	0.272	0.29	0.933775	1.003	0.8	0.986395	0.930793	1	8	0.819403	3	8	0.569536
50	0.128	0.267	0.243	0.264	0.847682	0.801802	0.714706	0.897959	0.815537	1	8	0.825746	3	8	0.237237
100	0.135	0.263	0.221	0.267	0.89404	0.78979	0.65	0.908163	0.810498	1	8	0.840691	3	8	0.229412
200	0.137	0.248	0.194	0.231	0.907285	0.744745	0.570588	0.785714	0.752083	1	8	0.88665	3	8	0.428571
400	0.133	0.191	0.178	0.238	0.880795	0.573574	0.523529	0.809524	0.696855	2	1	0.926437	4	1	0.776699
600	0.102	0.173	0.161	0.173	0.675497	0.51952	0.473529	0.588435	0.564245	2	1	0.942529	4	1	0.833333
800	0.098	0.109	0.131	0.179	0.649007	0.327327	0.385294	0.608844	0.492618	2	1	0.952128	4	1	0.96496
1000	0.086	0.079	0.078	0.126	0.569536	0.237237	0.229412	0.428571	0.366189	2	1	0.968454	4	1	0.95107
control	0.151	0.333	0.34	0.294						2	2	0.82069	4	2	0.730097
										2	2	0.888342	4	2	0.766667
										2	2	0.845745	4	2	0.792453
	OD值				Cell Proliferation Index				Mean	2	2	0.832808	4	2	0.868502
PC12/NGF	1	2	3	4	1	2	3	4		2	3	0.721839	4	3	0.514563
25	0.4	0.45	0.358	0.311	0.776699	0.833333	0.96496	0.95107	0.881516	2	3	0.825944	4	3	0.62963
50	0.376	0.414	0.294	0.284	0.730097	0.766667	0.792453	0.868502	0.78943	2	3	0.741135	4	3	0.814016
100	0.265	0.34	0.302	0.277	0.514563	0.62963	0.814016	0.847095	0.701326	2	3	0.77918	4	3	0.847095
200	0.261	0.342	0.205	0.281	0.506796	0.633333	0.552561	0.859327	0.638004	2	4	0.705747	4	4	0.506796
400	0.241	0.266	0.211	0.268	0.467961	0.492593	0.568733	0.819572	0.587215	2	4	0.848933	4	4	0.633333
600	0.181	0.187	0.125	0.263	0.351456	0.346296	0.336927	0.804281	0.45974	2	4	0.659574	4	4	0.552561
800	0.098	0.144	0.111	0.179	0.190291	0.266667	0.299191	0.547401	0.325887	2	4	0.665615	4	4	0.859327
1000	0.067	0.084	0.054	0.146	0.130097	0.155556	0.145553	0.446483	0.219422	2	5	0.657471	4	5	0.467961
	0.515	0.54	0.371	0.327						2	5	0.850575	4	5	0.492593
										2	5	0.551418	4	5	0.568733
										2	5	0.589905	4	5	0.819572
										2	6	0.602299	4	6	0.351456
										2	6	0.714286	4	6	0.346296
										2	6	0.473404	4	6	0.336927
										2	6	0.514196	4	6	0.804281
										2	7	0.565517	4	7	0.190291
										2	7	0.622332	4	7	0.266667
										2	7	0.45922	4	7	0.299191
										2	7	0.470032	4	7	0.547401
										2	8	0.43908	4	8	0.130097
										2	8	0.592775	4	8	0.155556
										2	8	0.429078	4	8	0.145553
										2	8	0.350158	4	8	0.446483

## Sheet: 72h
	OD值				Cell Proliferation Index				Mean	1	1	0.965976	3	1	0.83423
A549	1	2	3	4	1	2	3	4		1	1	0.955381	3	1	0.977162
25	0.653	0.364	0.637	0.432	0.965976	0.955381	0.986068	0.943231	0.962664	1	1	0.986068	3	1	0.976923
50	0.631	0.356	0.641	0.428	0.933432	0.934383	0.99226	0.934498	0.948643	1	1	0.943231	3	1	0.973214
100	0.621	0.332	0.652	0.413	0.918639	0.871391	1.00929	0.901747	0.925266	1	2	0.933432	3	2	0.737408
200	0.663	0.329	0.574	0.403	0.980769	0.863517	0.888545	0.879913	0.903186	1	2	0.934383	3	2	0.893964
400	0.621	0.312	0.552	0.382	0.918639	0.818898	0.854489	0.834061	0.856522	1	2	0.99226	3	2	0.692308
600	0.617	0.317	0.548	0.356	0.912722	0.832021	0.848297	0.777293	0.842583	1	2	0.934498	3	2	0.6875
800	0.597	0.309	0.545	0.342	0.883136	0.811024	0.843653	0.746725	0.821134	1	3	0.918639	3	3	0.720782
1000	0.581	0.287	0.543	0.354	0.859467	0.753281	0.840557	0.772926	0.806558	1	3	0.871391	3	3	0.824225
control	0.676	0.381	0.646	0.458						1	3	1.00929	3	3	0.846154
										1	3	0.901747	3	3	0.633929
										1	4	0.980769	3	4	0.670905
	OD值				Cell Proliferation Index				Mean	1	4	0.863517	3	4	0.801794
SHSY-5Y	1	2	3	4	1	2	3	4		1	4	0.888545	3	4	0.661538
25	0.446	0.516	0.417	0.554	0.871094	0.886598	0.974299	0.965157	0.924287	1	4	0.879913	3	4	0.660714
50	0.387	0.473	0.361	0.524	0.755859	0.812715	0.843458	0.912892	0.831231	1	5	0.918639	3	5	0.636675
100	0.393	0.448	0.27	0.487	0.767578	0.769759	0.630841	0.848432	0.754153	1	5	0.818898	3	5	0.47186
200	0.376	0.415	0.276	0.427	0.734375	0.713058	0.64486	0.743902	0.709049	1	5	0.854489	3	5	0.515385
400	0.358	0.319	0.261	0.362	0.699219	0.54811	0.609813	0.630662	0.621951	1	5	0.834061	3	5	0.464286
600	0.356	0.238	0.229	0.329	0.695312	0.408935	0.535047	0.573171	0.553116	1	6	0.912722	3	6	0.561858
800	0.329	0.195	0.201	0.315	0.642578	0.335052	0.469626	0.54878	0.499009	1	6	0.832021	3	6	0.40783
1000	0.262	0.168	0.191	0.287	0.511719	0.28866	0.446262	0.5	0.43666	1	6	0.848297	3	6	0.523077
control	0.512	0.582	0.428	0.574						1	6	0.777293	3	6	0.401786
										1	7	0.883136	3	7	0.460147
										1	7	0.811024	3	7	0.218597
	OD值				Cell Proliferation Index				Mean	1	7	0.843653	3	7	0.507692
PC12	1	2	3	4	1	2	3	4		1	7	0.746725	3	7	0.375
25	1.706	2.396	0.127	0.109	0.83423	0.977162	0.976923	0.973214	0.940382	1	8	0.859467	3	8	0.160391
50	1.508	2.192	0.09	0.077	0.737408	0.893964	0.692308	0.6875	0.752795	1	8	0.753281	3	8	0.106852
100	1.474	2.021	0.11	0.071	0.720782	0.824225	0.846154	0.633929	0.756272	1	8	0.840557	3	8	0.492308
200	1.372	1.966	0.086	0.074	0.670905	0.801794	0.661538	0.660714	0.698738	1	8	0.772926	3	8	0.375
400	1.302	1.157	0.067	0.052	0.636675	0.47186	0.515385	0.464286	0.522051	2	1	0.871094	4	1	0.845659
600	1.149	1	0.068	0.045	0.561858	0.40783	0.523077	0.401786	0.473638	2	1	0.886598	4	1	0.877345
800	0.941	0.536	0.066	0.042	0.460147	0.218597	0.507692	0.375	0.390359	2	1	0.974299	4	1	0.777412
1000	0.328	0.262	0.064	0.042	0.160391	0.106852	0.492308	0.375	0.283638	2	1	0.965157	4	1	0.822294
control	2.045	2.452	0.13	0.112						2	2	0.755859	4	2	0.764814
										2	2	0.812715	4	2	0.766234
										2	2	0.843458	4	2	0.742325
	OD值				Cell Proliferation Index				Mean	2	2	0.912892	4	2	0.673667
PC12/NGF	1	2	3	4	1	2	3	4		2	3	0.767578	4	3	0.735875
25	1.841	1.216	0.709	0.509	0.845659	0.877345	0.777412	0.822294	0.830678	2	3	0.769759	4	3	0.689755
50	1.665	1.062	0.677	0.417	0.764814	0.766234	0.742325	0.673667	0.73676	2	3	0.630841	4	3	0.626096
100	1.602	0.956	0.571	0.31	0.735875	0.689755	0.626096	0.500808	0.638133	2	3	0.848432	4	3	0.500808
200	1.392	0.479	0.574	0.274	0.639412	0.345599	0.629386	0.442649	0.514262	2	4	0.734375	4	4	0.639412
400	1.389	0.503	0.452	0.221	0.638034	0.362915	0.495614	0.357027	0.463398	2	4	0.713058	4	4	0.345599
600	1.226	0.313	0.345	0.245	0.56316	0.22583	0.378289	0.3958	0.39077	2	4	0.64486	4	4	0.629386
800	1.02	0.279	0.142	0.11	0.468535	0.201299	0.155702	0.177706	0.25081	2	4	0.743902	4	4	0.442649
1000	0.387	0.041	0.077	0.042	0.177768	0.0295815	0.0844298	0.0678514	0.0899076	2	5	0.699219	4	5	0.638034
control	2.177	1.386	0.912	0.619						2	5	0.54811	4	5	0.362915
										2	5	0.609813	4	5	0.495614
										2	5	0.630662	4	5	0.357027
										2	6	0.695312	4	6	0.56316
										2	6	0.408935	4	6	0.22583
										2	6	0.535047	4	6	0.378289
										2	6	0.573171	4	6	0.3958
										2	7	0.642578	4	7	0.468535
										2	7	0.335052	4	7	0.201299
										2	7	0.469626	4	7	0.155702
										2	7	0.54878	4	7	0.177706
										2	8	0.511719	4	8	0.177768
										2	8	0.28866	4	8	0.0295815
										2	8	0.446262	4	8	0.0844298
										2	8	0.5	4	8	0.0678514

## Sheet: 96h
	OD值				Cell Proliferation Index				Mean	1	1	0.904478	3	1	0.668776
A549	1	2	3	4	1	2	3	4		1	1	0.97551	3	1	0.835329
25	0.606	0.717	0.539	0.692	0.904478	0.97551	0.985375	0.98156	0.961731	1	1	0.985375	3	1	0.782095
50	0.579	0.719	0.518	0.694	0.864179	0.978231	0.946984	0.984397	0.943448	1	1	0.98156	3	1	0.932927
100	0.577	0.703	0.508	0.664	0.861194	0.956463	0.928702	0.941844	0.922051	1	2	0.864179	3	2	0.605485
200	0.536	0.693	0.501	0.667	0.8	0.942857	0.915905	0.946099	0.901215	1	2	0.978231	3	2	0.774451
400	0.521	0.672	0.444	0.641	0.777612	0.914286	0.8117	0.90922	0.853204	1	2	0.946984	3	2	0.738176
600	0.518	0.663	0.429	0.648	0.773134	0.902041	0.784278	0.919149	0.84465	1	2	0.984397	3	2	0.814024
800	0.478	0.652	0.423	0.623	0.713433	0.887075	0.773309	0.883688	0.814376	1	3	0.861194	3	3	0.561181
1000	0.516	0.628	0.408	0.602	0.770149	0.854422	0.745887	0.853901	0.80609	1	3	0.956463	3	3	0.763473
control	0.67	0.735	0.547	0.705						1	3	0.928702	3	3	0.702703
										1	3	0.941844	3	3	0.783537
										1	4	0.8	3	4	0.464135
	OD值				Cell Proliferation Index				Mean	1	4	0.942857	3	4	0.592814
SHSY-5Y	1	2	3	4	1	2	3	4		1	4	0.915905	3	4	0.626689
25	0.463	0.481	0.453	0.361	0.881905	0.840909	0.907816	0.85545	0.87152	1	4	0.946099	3	4	0.707317
50	0.418	0.415	0.427	0.357	0.79619	0.725524	0.855711	0.845972	0.805849	1	5	0.777612	3	5	0.443038
100	0.392	0.375	0.376	0.317	0.746667	0.655594	0.753507	0.751185	0.726738	1	5	0.914286	3	5	0.543912
200	0.366	0.374	0.316	0.282	0.697143	0.653846	0.633267	0.668246	0.663125	1	5	0.8117	3	5	0.528716
400	0.288	0.236	0.243	0.267	0.548571	0.412587	0.486974	0.632701	0.520209	1	5	0.90922	3	5	0.390244
600	0.166	0.218	0.217	0.234	0.31619	0.381119	0.43487	0.554502	0.42167	1	6	0.773134	3	6	0.278481
800	0.15	0.183	0.222	0.214	0.285714	0.31993	0.44489	0.507109	0.389411	1	6	0.902041	3	6	0.398204
1000	0.113	0.163	0.193	0.127	0.215238	0.284965	0.386774	0.300948	0.296981	1	6	0.784278	3	6	0.444257
control	0.525	0.572	0.499	0.422						1	6	0.919149	3	6	0.22561
										1	7	0.713433	3	7	0.28692
										1	7	0.887075	3	7	0.175649
	OD值				Cell Proliferation Index				Mean	1	7	0.773309	3	7	0.366554
PC12	1	2	3	4	1	2	3	4		1	7	0.883688	3	7	0.17378
25	0.317	0.837	0.463	0.306	0.668776	0.835329	0.782095	0.932927	0.804782	1	8	0.770149	3	8	0.191983
50	0.287	0.776	0.437	0.267	0.605485	0.774451	0.738176	0.814024	0.733034	1	8	0.854422	3	8	0.0598802
100	0.266	0.765	0.416	0.257	0.561181	0.763473	0.702703	0.783537	0.702723	1	8	0.745887	3	8	0.165541
200	0.22	0.594	0.371	0.232	0.464135	0.592814	0.626689	0.707317	0.597739	1	8	0.853901	3	8	0.112805
400	0.21	0.545	0.313	0.128	0.443038	0.543912	0.528716	0.390244	0.476478	2	1	0.881905	4	1	0.878079
600	0.132	0.399	0.263	0.074	0.278481	0.398204	0.444257	0.22561	0.336638	2	1	0.840909	4	1	0.676535
800	0.136	0.176	0.217	0.057	0.28692	0.175649	0.366554	0.17378	0.250726	2	1	0.907816	4	1	0.83884
1000	0.091	0.06	0.098	0.037	0.191983	0.0598802	0.165541	0.112805	0.132552	2	1	0.85545	4	1	0.899441
control	0.474	1.002	0.592	0.328						2	2	0.79619	4	2	0.693946
										2	2	0.725524	4	2	0.439693
										2	2	0.855711	4	2	0.628525
	OD值				Cell Proliferation Index				Mean	2	2	0.845972	4	2	0.805267
PC12/NGF	1	2	3	4	1	2	3	4		2	3	0.746667	4	3	0.663048
25	2.103	1.234	1.041	1.127	0.878079	0.676535	0.83884	0.899441	0.823224	2	3	0.655594	4	3	0.236842
50	1.662	0.802	0.78	1.009	0.693946	0.439693	0.628525	0.805267	0.641858	2	3	0.753507	4	3	0.248993
100	1.588	0.432	0.309	0.557	0.663048	0.236842	0.248993	0.444533	0.398354	2	3	0.751185	4	3	0.444533
200	1.444	0.188	0.251	0.271	0.602923	0.10307	0.202256	0.216281	0.281133	2	4	0.697143	4	4	0.602923
400	1.274	0.155	0.169	0.162	0.531942	0.0849781	0.13618	0.12929	0.220597	2	4	0.653846	4	4	0.10307
600	0.564	0.136	0.179	0.091	0.235491	0.0745614	0.144239	0.0726257	0.131729	2	4	0.633267	4	4	0.202256
800	0.227	0.148	0.173	0.104	0.0947808	0.0811404	0.139404	0.0830008	0.0995814	2	4	0.668246	4	4	0.216281
1000	0.016	0.084	0.102	0.046	0.00668058	0.0460526	0.0821918	0.0367119	0.0429092	2	5	0.548571	4	5	0.531942
control	2.395	1.824	1.241	1.253						2	5	0.412587	4	5	0.0849781
										2	5	0.486974	4	5	0.13618
										2	5	0.632701	4	5	0.12929
										2	6	0.31619	4	6	0.235491
										2	6	0.381119	4	6	0.0745614
										2	6	0.43487	4	6	0.144239
										2	6	0.554502	4	6	0.0726257
										2	7	0.285714	4	7	0.0947808
										2	7	0.31993	4	7	0.0811404
										2	7	0.44489	4	7	0.139404
										2	7	0.507109	4	7	0.0830008
										2	8	0.215238	4	8	0.00668058
										2	8	0.284965	4	8	0.0460526
										2	8	0.386774	4	8	0.0821918
										2	8	0.300948	4	8	0.0367119

## Sheet: summarizing
A549	Cell Proliferation										A549	Cell Proliferation
	24h	48h	72h	96h								24h	48h	72h	96h
25	0.984	0.979	0.963	0.962							50µM	0.958	0.963	0.949	0.943
50	0.958	0.963	0.949	0.943							400µM	0.905	0.902	0.857	0.853
100	0.94	0.929	0.925	0.922							800µM	0.874	0.865	0.821	0.814
200	0.923	0.925	0.903	0.901
400	0.905	0.902	0.857	0.853
600	0.882	0.876	0.843	0.845
800	0.874	0.865	0.821	0.814
1000	0.86	0.843	0.807	0.806
SHSY-5Y	Cell Proliferation										SHSY-5Y	Cell Proliferation
	24h	48h	72h	96h								24h	48h	72h	96h
25	0.969	0.947	0.924	0.872							50µM	0.871	0.847	0.831	0.806
50	0.871	0.847	0.831	0.806							400µM	0.721	0.662	0.622	0.52
100	0.789	0.77	0.754	0.727							800µM	0.659	0.529	0.499	0.389
200	0.757	0.72	0.709	0.663
400	0.721	0.662	0.622	0.52
600	0.684	0.576	0.553	0.422
800	0.659	0.529	0.499	0.389
1000	0.591	0.453	0.437	0.297
PC12	Cell Proliferation										PC12	Cell Proliferation
	24h	48h	72h	96h								24h	48h	72h	96h
25	0.941	0.931	0.84	0.805							50µM	0.848	0.816	0.753	0.733
50	0.848	0.816	0.753	0.733							400µM	0.673	0.679	0.522	0.476
100	0.786	0.81	0.756	0.713							800µM	0.54	0.493	0.39	0.251
200	0.738	0.752	0.699	0.598
400	0.673	0.679	0.522	0.476
600	0.582	0.564	0.474	0.337
800	0.54	0.493	0.39	0.251
1000	0.447	0.366	0.284	0.133
PC12/NGF	Cell Proliferation										PC12-NGF	Cell Proliferation
	24h	48h	72h	96h								24h	48h	72h	96h
25	0.923	0.882	0.831	0.823							50µM	0.808	0.789	0.737	0.642
50	0.808	0.789	0.737	0.642							400µM	0.6	0.587	0.463	0.221
100	0.712	0.701	0.638	0.398							800µM	0.485	0.326	0.251	0.1
200	0.679	0.638	0.514	0.281
400	0.6	0.587	0.463	0.221
600	0.544	0.46	0.391	0.132
800	0.485	0.326	0.251	0.1
1000	0.357	0.219	0.09	0.043
24h	Cell Proliferation										24h	Cell Proliferation
	A549	SHSY-5Y	PC12	PC12-NGF								A549	SHSY-5Y	PC12	PC12-NGF
25	0.984	0.969	0.941	0.923							50µM	0.958	0.871	0.848	0.808
50	0.958	0.871	0.848	0.808							400µM	0.905	0.721	0.673	0.6
100	0.94	0.789	0.786	0.712							800µM	0.874	0.659	0.54	0.485
200	0.923	0.757	0.738	0.679
400	0.905	0.721	0.673	0.6
600	0.882	0.684	0.582	0.544
800	0.874	0.659	0.54	0.485
1000	0.86	0.591	0.447	0.357
48h	Cell Proliferation										48h	Cell Proliferation
	A549	SHSY-5Y	PC12	PC12-NGF								A549	SHSY-5Y	PC12	PC12-NGF
25	0.979	0.947	0.931	0.882							50µM	0.963	0.847	0.816	0.789
50	0.963	0.847	0.816	0.789							400µM	0.902	0.662	0.679	0.587
100	0.929	0.77	0.81	0.701							800µM	0.865	0.529	0.493	0.326
200	0.925	0.72	0.752	0.638
400	0.902	0.662	0.679	0.587
600	0.876	0.576	0.564	0.46
800	0.865	0.529	0.493	0.326
1000	0.843	0.453	0.366	0.219
72h	Cell Proliferation										72h	Cell Proliferation
	A549	SHSY-5Y	PC12	PC12-NGF								A549	SHSY-5Y	PC12	PC12-NGF
25	0.963	0.924	0.84	0.831							50µM	0.949	0.831	0.753	0.737
50	0.949	0.831	0.753	0.737							400µM	0.857	0.622	0.522	0.463
100	0.925	0.754	0.756	0.638							800µM	0.821	0.499	0.39	0.251
200	0.903	0.709	0.699	0.514
400	0.857	0.622	0.522	0.463
600	0.843	0.553	0.474	0.391
800	0.821	0.499	0.39	0.251
1000	0.807	0.437	0.284	0.09
96h	Cell Proliferation										96h	Cell Proliferation
	A549	SHSY-5Y	PC12	PC12-NGF								A549	SHSY-5Y	PC12	PC12-NGF
25	0.962	0.871	0.805	0.823							50µM	0.943	0.801	0.733	0.642
50	0.943	0.801	0.733	0.642							400µM	0.853	0.574	0.476	0.221
100	0.922	0.723	0.713	0.398							800µM	0.814	0.426	0.251	0.1
200	0.901	0.663	0.598	0.281
400	0.853	0.574	0.476	0.221
600	0.845	0.506	0.337	0.132
800	0.814	0.426	0.251	0.1
1000	0.806	0.397	0.133	0.043

## Sheet: Sheet1
Time	Celltype	FAC25	FAC50	FAC100	FAC200	FAC400	FAC600	FAC800	FAC1000	采用Kruskal-Wallis非参数检验法，比较四组细胞在不同FAC浓度和不同作用时间下死亡率的整体分布							A549	FAC25方差齐	差异无显著性			24	FAC25方差齐	差异无显著性
1	1	1.00524	0.979058	0.963351	0.95288	0.910995	0.939791	0.876963	0.937173									FAC50方差齐	差异无显著性				FAC50方差齐	差异无显著性
1	1	0.988691	0.980614	0.974152	0.966074	0.954766	0.941842	0.922456	0.899838		A549增殖率的分布在FAC类别上不完全相同							FAC100方差齐	差异无显著性				FAC100方差齐	差异无显著性
1	1	0.977011	0.931034	0.908046	0.862069	0.885057	0.816092	0.83908	0.770115		SHSY-5Y增殖率的分布在FAC类别上不完全相同							FAC200方差齐	差异无显著性				FAC200方差齐	差异无显著性
1	1	0.964824	0.939698	0.914573	0.909548	0.869347	0.829146	0.859296	0.834171		PC12增殖率的分布在FAC类别上不完全相同							FAC400方差齐	差异无显著性				FAC400方差齐	A549:NGF, P=0.033
2	1	0.920896	0.907463	0.828358	0.840299	0.844776	0.782	0.697015	0.819403		PC12/NGF增殖率的分布在FAC类别上不完全相同							FAC600方差齐	差异无显著性				FAC600方差齐	A549:PC12, P=0.032; A549:NGF, P=0.014
2	1	0.985871	0.974882	0.971743	0.943485	0.918367	0.896389	0.913658	0.825746		A549增殖率的分布在Time类别上相同							FAC800方差齐	差异无显著性				FAC800方差齐	A549:PC12, P=0.010; A549:NGF, P=0.003
2	1	0.996161	0.984645	0.944338	0.950096	0.90595	0.896353	0.923225	0.840691		SHSY-5Y增殖率的分布在Time类别上不完全相同；24h:96h p=0.006							FAC1000方差齐	差异无显著性				FAC1000方差齐	A549:PC12, P=0.001; A549:NGF, P<0.001; 5Y:NGF, P=0.063
2	1	1.01259	0.984887	0.972292	0.967254	0.939547	0.929471	0.924433	0.88665		PC12增殖率的分布在Time类别上不完全相同；24h:96h p=0.014; 48h:96h p=0.029						SHSY-5Y	FAC25方差不齐	24h:96h, p=0.015; 48h:96h, p=0.034			48h	FAC25方差不齐	差异无显著性
3	1	0.965976	0.933432	0.918639	0.980769	0.918639	0.912722	0.883136	0.859467									FAC50方差齐	差异无显著性				FAC50方差齐	A549:PC12, P=0.014; A549:NGF, P=0.004
3	1	0.955381	0.934383	0.871391	0.863517	0.818898	0.832021	0.811024	0.753281		PC12/NGF增殖率的分布在Time类别上不完全相同；24h:96h p<0.001; 48h:96h p=0.004							FAC100方差齐	差异无显著性				FAC100方差不齐	A549:5Y, P=0.047
3	1	0.986068	0.99226	1.00929	0.888545	0.854489	0.848297	0.843653	0.840557									FAC200方差齐	差异无显著性				FAC200方差齐	A549:NGF, P=0.028
3	1	0.943231	0.934498	0.901747	0.879913	0.834061	0.777293	0.746725	0.772926	采用ANOVA方差分析进行组间比较，方差齐：Bonferroni; 方差不齐：Dunntt's T3								FAC400方差齐	差异无显著性				FAC400方差齐	A549:NGF, P=0.043
4	1	0.904478	0.864179	0.861194	0.8	0.777612	0.773134	0.713433	0.770149	A549	24h方差不齐	25:800, p=0.046						FAC600方差齐	24h:96h, p=0.055				FAC600方差齐	A549:5Y, P=0.057; A549:PC12, P=0.046; A549:NGF, P=0.007
4	1	0.97551	0.978231	0.956463	0.942857	0.914286	0.902041	0.887075	0.854422		48h方差齐	差异无显著性						FAC800方差齐	24h:96h, p=0.055				FAC800方差齐	A549:5Y, P=0.021; A549:PC12, P=0.010; A549:NGF, P<0.001
4	1	0.985375	0.946984	0.928702	0.915905	0.8117	0.784278	0.773309	0.745887		72h方差齐	25:600, p=0.048; 25:800, p=0.010; 25:1000, p=0.003; 50:800, p=0.029; 50:1000, p=0.010						FAC1000方差齐	24h:96h, p=0.008				FAC1000方差齐	A549:5Y, P=0.005; A549:PC12, P=0.001; A549:NGF, P<0.001
4	1	0.98156	0.984397	0.941844	0.946099	0.90922	0.919149	0.883688	0.853901								PC12	FAC25方差齐	差异无显著性			72h	FAC25方差齐	A549:NGF, P=0.017
1	2	0.996198	0.977186	0.939163	0.904943	0.91635	0.859316	0.813688	0.752852		96h方差齐	差异无显著性						FAC50方差齐	差异无显著性				FAC50方差齐	A549:PC12, P=0.006; A549:NGF, P=0.003
1	2	0.974763	0.895899	0.760252	0.757098	0.684543	0.640379	0.589905	0.605678									FAC100方差齐	差异无显著性				FAC100方差齐	A549:NGF, P=0.004
1	2	0.971831	0.746479	0.622066	0.612676	0.58216	0.50939	0.462441	0.43662	SHSY-5Y	24h方差齐	25:1000, p=0.010						FAC200方差齐	差异无显著性				FAC200方差不齐	A549:5Y, P=0.007; A549:PC12, P=0.019; A549:NGF, P=0.034
1	2	0.931271	0.862543	0.835052	0.752577	0.701031	0.728522	0.769759	0.601375		48h方差齐	25:200, p=0.024; 25:400, p=0.002; 25:600, p<0.001; 25:800, p<0.001; 25:1000, p<0.001; 50:600, p=0.004; 50:800, p<0.001; 50:1000, p<0.001; 100:800, p=0.015; 100:1000, p=0.001; 200:1000, p=0.004; 400:1000, p=0.049						FAC400方差齐	差异无显著性				FAC400方差齐	A549:5Y, P=0.014; A549:PC12, P=0.001; A549:NGF, P<0.001
2	2	0.926437	0.82069	0.721839	0.705747	0.657471	0.602299	0.565517	0.43908									FAC600方差齐	24h:96h, p=0.033; 48h:96h, p=0.052				FAC600方差齐	A549:5Y, P=0.011; A549:PC12, P=0.002; A549:NGF, P<0.001
2	2	0.942529	0.888342	0.825944	0.848933	0.850575	0.714286	0.622332	0.592775									FAC800方差齐	24h:96h, p=0.037				FAC800方差齐	A549:5Y, P=0.016; A549:PC12, P=0.002; A549:NGF, P<0.001
2	2	0.952128	0.845745	0.741135	0.659574	0.551418	0.473404	0.45922	0.429078									FAC1000方差齐	24h:96h, p=0.062				FAC1000方差齐	A549:5Y, P=0.009; A549:PC12, P=0.030; A549:NGF, P<0.001; 5Y:NGF, P=0.011
2	2	0.968454	0.832808	0.77918	0.665615	0.589905	0.514196	0.470032	0.350158		72h方差齐	25:400, p=0.002; 25:600, p<0.001; 25:800, p<0.001; 25:1000, p<0.001; 50:600, p=005; 50:800, p=0.001; 50:1000, p<0.001; 100:800, p=0.012; 100:1000, p=0.001; 200:1000, p=0.006					PC12/NGF	FAC25方差齐	差异无显著性			96h	FAC25方差齐	差异无显著性
3	2	0.871094	0.755859	0.767578	0.734375	0.699219	0.695312	0.642578	0.511719									FAC50方差齐	差异无显著性				FAC50方差齐	A549:PC12, P=0.061; A549:NGF, P=0.006
3	2	0.886598	0.812715	0.769759	0.713058	0.54811	0.408935	0.335052	0.28866									FAC100方差齐	差异无显著性				FAC100方差不齐	A549:5Y, P=0.004; A549:PC12, P=0.065; A549:NGF, P=0.045
3	2	0.974299	0.843458	0.630841	0.64486	0.609813	0.535047	0.469626	0.446262									FAC200方差齐	24h:96h, p=0.032; 48h:96h, p=0.063				FAC200方差齐	A549:PC12, P=0.032; A549:NGF, P<0.001; 5Y:NGF, P=0.007; PC12:NGF, P=0,025
3	2	0.965157	0.912892	0.848432	0.743902	0.630662	0.573171	0.54878	0.5		96h方差齐	25:400, p=0.002; 25:600, p<0.001; 25:800, p<0.001; 25:1000, p<0.001; 50:600, p=005; 50:800, p=0.001; 50:1000, p<0.001; 100:800, p=0.012; 100:1000, p=0.001; 200:1000, p=0.006						FAC400方差齐	24h:96h, p=0.052; 48h:96h, p=0.063
4	2	0.881905	0.79619	0.746667	0.697143	0.548571	0.31619	0.285714	0.215238									FAC600方差齐	24h:96h, p=0.016; 48h:96h, p=0.067				FAC400方差齐	A549:5Y, P=0.016; A549:PC12, P=0.007; A549:NGF, P<0.001; 5Y:NGF, P=0.032
4	2	0.840909	0.725524	0.655594	0.653846	0.412587	0.381119	0.31993	0.284965									FAC800方差齐	24h:96h, p=0.005
4	2	0.907816	0.855711	0.753507	0.633267	0.486974	0.43487	0.44489	0.386774									FAC1000方差齐	24h:72h, p=0.010; 24h:96h, p=0.003				FAC600方差齐	A549:5Y, P<0.001; A549:PC12, P<0.001; A549:NGF, P<0.001; 5Y:NGF, P=0.004; PC:NGF, P=0.044
4	2	0.85545	0.845972	0.751185	0.668246	0.632701	0.554502	0.507109	0.300948	PC12	24h方差齐	25:600, p=0.004; 25:800, p=0.001; 25:1000, p<0.001;50:800, p=0.020; 50:1000, p=0.001; 100:1000, p=0.007; 200:1000, p=0.034
1	3	0.926471	0.882353	0.727941	0.705882	0.676471	0.632353	0.654412	0.588235														FAC800方差不齐	A549:5Y, P=0.004; A549:PC12, P=0.001; A549:NGF, P=0.001; 5Y:NGF, P=0.035
1	3	0.94359	0.917949	0.866667	0.784615	0.589744	0.569231	0.558974	0.523077
1	3	0.91358	0.695473	0.668724	0.590535	0.588477	0.40535	0.40535	0.430041		48h方差齐	25:600, p=0.017; 25:800, p=0.002; 25:1000, p<0.001;50:1000, p=0.002; 100:1000, p=0.002; 200:1000, p=0.010; 400:1000, p=0.045											FAC1000方差齐	A549:5Y, P<0.001; A549:PC12, P<0.001; A549:NGF, P<0.001; 5Y:PC12, P=0.008; 5Y:NGF, P<0.001
1	3	0.981439	0.897912	0.87935	0.87007	0.837587	0.721578	0.542923	0.24594
2	3	0.933775	0.847682	0.89404	0.907285	0.880795	0.675497	0.649007	0.569536
2	3	1.003	0.801802	0.78979	0.744745	0.573574	0.51952	0.327327	0.237237		72h方差齐	25:400, p<0.001; 25:600, p<0.001; 25:800, p<0.001; 25:1000, p<0.001; 50:600, p=0.031; 50:800, p=0.002; 50:1000, p<0.001; 100:600, p=0.027; 100:800, p=0.002; 100:1000, p=0.001; 200:800, p=0.011; 200:1000, p=0.006
2	3	0.8	0.714706	0.65	0.570588	0.523529	0.473529	0.385294	0.229412
2	3	0.986395	0.897959	0.908163	0.785714	0.809524	0.588435	0.608844	0.428571
3	3	0.83423	0.737408	0.720782	0.670905	0.636675	0.561858	0.460147	0.160391
3	3	0.977162	0.893964	0.824225	0.801794	0.47186	0.40783	0.218597	0.106852		96h方差齐	25:200, 9=0.013; 25:400, p<0.001; 25:600, p<0.001; 25:800, p<0.001; 25:1000, p<0.001; 50:400, p<0.001; 50:600, p<0.001; 50:800, p<0.001; 50:1000, p<0.001; 100:400, p=0.014; 100:600, p<0.001; 100:800, p<0.001; 100:1000, p<0.001; 200:600, p=0.002; 200:800, p=0.001; 200:1000, p<0.001; 400:1000, p=0.006
3	3	0.976923	0.692308	0.846154	0.661538	0.515385	0.523077	0.507692	0.492308
3	3	0.973214	0.6875	0.633929	0.660714	0.464286	0.401786	0.375	0.375
4	3	0.668776	0.605485	0.561181	0.464135	0.443038	0.278481	0.28692	0.191983
4	3	0.835329	0.774451	0.763473	0.592814	0.543912	0.398204	0.175649	0.0598802
4	3	0.782095	0.738176	0.702703	0.626689	0.528716	0.444257	0.366554	0.165541	PC12/NGF	24h方差齐	25:400, p=0.036; 25:600, p=0.007; 25:800, p=0.001; 25:1000, p<0.001;50:800, p=0.036; 50:1000, p=0.001; 100:1000, p=0.014; 200:1000, p=0.029
4	3	0.932927	0.814024	0.783537	0.707317	0.390244	0.22561	0.17378	0.112805
1	4	0.979094	0.738676	0.439024	0.644599	0.407666	0.362369	0.310105	0.278746
1	4	0.851852	0.782407	0.805556	0.62037	0.546296	0.541667	0.472222	0.319444		48h方差齐	25:600, p=0.018; 25:800, p=0.001; 25:1000, p<0.001;50:800, p=0.007; 50:1000, p=0.001; 100:1000, p=0.005; 200:1000, p=0.020
1	4	0.940568	0.873385	0.736434	0.741602	0.622739	0.589147	0.565891	0.472868
1	4	0.919753	0.83642	0.867284	0.780864	0.824074	0.682099	0.592593	0.358025
2	4	0.979094	0.730097	0.514563	0.506796	0.467961	0.351456	0.190291	0.130097		72h方差齐	25:200, p=0.002; 25:400, p<0.001; 25:600, p<0.001; 25:800, p<0.001; 25:1000, p<0.001; 50:400, p=0.050; 50:600, p<0.001; 50:800, p<0.001; 50:1000, p<0.001; 100:800, p=0.001; 100:1000, p=0.014; 200:1000, p<0.001; 400:1000, p=0.002; 600:1000, p=0.021
2	4	0.851852	0.766667	0.62963	0.633333	0.492593	0.346296	0.266667	0.155556
2	4	0.940568	0.792453	0.814016	0.552561	0.568733	0.336927	0.299191	0.145553
2	4	0.919753	0.868502	0.847095	0.859327	0.819572	0.804281	0.547401	0.446483
3	4	0.776699	0.764814	0.735875	0.639412	0.638034	0.56316	0.468535	0.177768
3	4	0.833333	0.766234	0.689755	0.345599	0.362915	0.22583	0.201299	0.0295815		96h方差齐	25:200, p=0.001; 25:400, p<0.001; 25:600, p<0.001; 25:800, p<0.001; 25:1000, p<0.001; 50:400, p=0.013; 50:600, p=0.001; 50:800, p=0.001; 50:1000, p<0.001; 100:1000, p=0.064
3	4	0.96496	0.742325	0.626096	0.629386	0.495614	0.378289	0.155702	0.0844298
3	4	0.95107	0.673667	0.500808	0.442649	0.357027	0.3958	0.177706	0.0678514
4	4	0.845659	0.693946	0.663048	0.602923	0.531942	0.235491	0.0947808	0.00668058
4	4	0.877345	0.439693	0.236842	0.10307	0.0849781	0.0745614	0.0811404	0.0460526
4	4	0.777412	0.628525	0.248993	0.202256	0.13618	0.144239	0.139404	0.0821918
4	4	0.822294	0.805267	0.444533	0.216281	0.12929	0.0726257	0.0830008	0.0367119
		0.878079
		0.676535
FAC	Celltype	0.83884	48h	72h	96h		FAC	Time	A549	SHSY-5Y	PC12	PC12/NGF
1	1	0.899441	0.920896	0.965976	0.904478		1	1	1.00524	0.996198	0.926471	0.979094
1	1	0.988691	0.985871	0.955381	0.97551		1	1	0.988691	0.974763	0.94359	0.851852
1	1	0.977011	0.996161	0.986068	0.985375		1	1	0.977011	0.971831	0.91358	0.940568
1	1	0.964824	1.01259	0.943231	0.98156		1	1	0.964824	0.931271	0.981439	0.919753
2	1	0.979058	0.907463	0.933432	0.864179		1	2	0.920896	0.926437	0.933775	0.776699
2	1	0.980614	0.974882	0.934383	0.978231		1	2	0.985871	0.942529	1.003	0.833333
2	1	0.931034	0.984645	0.99226	0.946984		1	2	0.996161	0.952128	0.8	0.96496
2	1	0.939698	0.984887	0.934498	0.984397		1	2	1.01259	0.968454	0.986395	0.95107
3	1	0.963351	0.828358	0.918639	0.861194		1	3	0.965976	0.871094	0.83423	0.845659
3	1	0.974152	0.971743	0.871391	0.956463		1	3	0.955381	0.886598	0.977162	0.877345
3	1	0.908046	0.944338	1.00929	0.928702		1	3	0.986068	0.974299	0.976923	0.777412
3	1	0.914573	0.972292	0.901747	0.941844		1	3	0.943231	0.965157	0.973214	0.822294
4	1	0.95288	0.840299	0.980769	0.8		1	4	0.904478	0.881905	0.668776	0.878079
4	1	0.966074	0.943485	0.863517	0.942857		1	4	0.97551	0.840909	0.835329	0.676535
4	1	0.862069	0.950096	0.888545	0.915905		1	4	0.985375	0.907816	0.782095	0.83884
4	1	0.909548	0.967254	0.879913	0.946099		1	4	0.98156	0.85545	0.932927	0.899441
5	1	0.910995	0.844776	0.918639	0.777612		2	1	0.979058	0.977186	0.882353	0.738676
5	1	0.954766	0.918367	0.818898	0.914286		2	1	0.980614	0.895899	0.917949	0.782407
5	1	0.885057	0.90595	0.854489	0.8117		2	1	0.931034	0.746479	0.695473	0.873385
5	1	0.869347	0.939547	0.834061	0.90922		2	1	0.939698	0.862543	0.897912	0.83642
6	1	0.939791	0.782	0.912722	0.773134		2	2	0.907463	0.82069	0.847682	0.730097
6	1	0.941842	0.896389	0.832021	0.902041		2	2	0.974882	0.888342	0.801802	0.766667
6	1	0.816092	0.896353	0.848297	0.784278		2	2	0.984645	0.845745	0.714706	0.792453
6	1	0.829146	0.929471	0.777293	0.919149		2	2	0.984887	0.832808	0.897959	0.868502
7	1	0.876963	0.697015	0.883136	0.713433		2	3	0.933432	0.755859	0.737408	0.764814
7	1	0.922456	0.913658	0.811024	0.887075		2	3	0.934383	0.812715	0.893964	0.766234
7	1	0.83908	0.923225	0.843653	0.773309		2	3	0.99226	0.843458	0.692308	0.742325
7	1	0.859296	0.924433	0.746725	0.883688		2	3	0.934498	0.912892	0.6875	0.673667
8	1	0.937173	0.819403	0.859467	0.770149		2	4	0.864179	0.79619	0.605485	0.693946
8	1	0.899838	0.825746	0.753281	0.854422		2	4	0.978231	0.725524	0.774451	0.439693
8	1	0.770115	0.840691	0.840557	0.745887		2	4	0.946984	0.855711	0.738176	0.628525
8	1	0.834171	0.88665	0.772926	0.853901		2	4	0.984397	0.845972	0.814024	0.805267
1	2	0.996198	0.926437	0.871094	0.881905		3	1	0.963351	0.939163	0.727941	0.439024
1	2	0.974763	0.942529	0.886598	0.840909		3	1	0.974152	0.760252	0.866667	0.805556
1	2	0.971831	0.952128	0.974299	0.907816		3	1	0.908046	0.622066	0.668724	0.736434
1	2	0.931271	0.968454	0.965157	0.85545		3	1	0.914573	0.835052	0.87935	0.867284
2	2	0.977186	0.82069	0.755859	0.79619		3	2	0.828358	0.721839	0.89404	0.514563
2	2	0.895899	0.888342	0.812715	0.725524		3	2	0.971743	0.825944	0.78979	0.62963
2	2	0.746479	0.845745	0.843458	0.855711		3	2	0.944338	0.741135	0.65	0.814016
2	2	0.862543	0.832808	0.912892	0.845972		3	2	0.972292	0.77918	0.908163	0.847095
3	2	0.939163	0.721839	0.767578	0.746667		3	3	0.918639	0.767578	0.720782	0.735875
3	2	0.760252	0.825944	0.769759	0.655594		3	3	0.871391	0.769759	0.824225	0.689755
3	2	0.622066	0.741135	0.630841	0.753507		3	3	1.00929	0.630841	0.846154	0.626096
3	2	0.835052	0.77918	0.848432	0.751185		3	3	0.901747	0.848432	0.633929	0.500808
4	2	0.904943	0.705747	0.734375	0.697143		3	4	0.861194	0.746667	0.561181	0.663048
4	2	0.757098	0.848933	0.713058	0.653846		3	4	0.956463	0.655594	0.763473	0.236842
4	2	0.612676	0.659574	0.64486	0.633267		3	4	0.928702	0.753507	0.702703	0.248993
4	2	0.752577	0.665615	0.743902	0.668246		3	4	0.941844	0.751185	0.783537	0.444533
5	2	0.91635	0.657471	0.699219	0.548571		4	1	0.95288	0.904943	0.705882	0.644599
5	2	0.684543	0.850575	0.54811	0.412587		4	1	0.966074	0.757098	0.784615	0.62037
5	2	0.58216	0.551418	0.609813	0.486974		4	1	0.862069	0.612676	0.590535	0.741602
5	2	0.701031	0.589905	0.630662	0.632701		4	1	0.909548	0.752577	0.87007	0.780864
6	2	0.859316	0.602299	0.695312	0.31619		4	2	0.840299	0.705747	0.907285	0.506796
6	2	0.640379	0.714286	0.408935	0.381119		4	2	0.943485	0.848933	0.744745	0.633333
6	2	0.50939	0.473404	0.535047	0.43487		4	2	0.950096	0.659574	0.570588	0.552561
6	2	0.728522	0.514196	0.573171	0.554502		4	2	0.967254	0.665615	0.785714	0.859327
7	2	0.813688	0.565517	0.642578	0.285714		4	3	0.980769	0.734375	0.670905	0.639412
7	2	0.589905	0.622332	0.335052	0.31993		4	3	0.863517	0.713058	0.801794	0.345599
7	2	0.462441	0.45922	0.469626	0.44489		4	3	0.888545	0.64486	0.661538	0.629386
7	2	0.769759	0.470032	0.54878	0.507109		4	3	0.879913	0.743902	0.660714	0.442649
8	2	0.752852	0.43908	0.511719	0.215238		4	4	0.8	0.697143	0.464135	0.602923
8	2	0.605678	0.592775	0.28866	0.284965		4	4	0.942857	0.653846	0.592814	0.10307
8	2	0.43662	0.429078	0.446262	0.386774		4	4	0.915905	0.633267	0.626689	0.202256
8	2	0.601375	0.350158	0.5	0.300948		4	4	0.946099	0.668246	0.707317	0.216281
1	3	0.926471	0.933775	0.83423	0.668776		5	1	0.910995	0.91635	0.676471	0.407666
1	3	0.94359	1.003	0.977162	0.835329		5	1	0.954766	0.684543	0.589744	0.546296
1	3	0.91358	0.8	0.976923	0.782095		5	1	0.885057	0.58216	0.588477	0.622739
1	3	0.981439	0.986395	0.973214	0.932927		5	1	0.869347	0.701031	0.837587	0.824074
2	3	0.882353	0.847682	0.737408	0.605485		5	2	0.844776	0.657471	0.880795	0.467961
2	3	0.917949	0.801802	0.893964	0.774451		5	2	0.918367	0.850575	0.573574	0.492593
2	3	0.695473	0.714706	0.692308	0.738176		5	2	0.90595	0.551418	0.523529	0.568733
2	3	0.897912	0.897959	0.6875	0.814024		5	2	0.939547	0.589905	0.809524	0.819572
3	3	0.727941	0.89404	0.720782	0.561181		5	3	0.918639	0.699219	0.636675	0.638034
3	3	0.866667	0.78979	0.824225	0.763473		5	3	0.818898	0.54811	0.47186	0.362915
3	3	0.668724	0.65	0.846154	0.702703		5	3	0.854489	0.609813	0.515385	0.495614
3	3	0.87935	0.908163	0.633929	0.783537		5	3	0.834061	0.630662	0.464286	0.357027
4	3	0.705882	0.907285	0.670905	0.464135		5	4	0.777612	0.548571	0.443038	0.531942
4	3	0.784615	0.744745	0.801794	0.592814		5	4	0.914286	0.412587	0.543912	0.0849781
4	3	0.590535	0.570588	0.661538	0.626689		5	4	0.8117	0.486974	0.528716	0.13618
4	3	0.87007	0.785714	0.660714	0.707317		5	4	0.90922	0.632701	0.390244	0.12929
5	3	0.676471	0.880795	0.636675	0.443038		6	1	0.939791	0.859316	0.632353	0.362369
5	3	0.589744	0.573574	0.47186	0.543912		6	1	0.941842	0.640379	0.569231	0.541667
5	3	0.588477	0.523529	0.515385	0.528716		6	1	0.816092	0.50939	0.40535	0.589147
5	3	0.837587	0.809524	0.464286	0.390244		6	1	0.829146	0.728522	0.721578	0.682099
6	3	0.632353	0.675497	0.561858	0.278481		6	2	0.782	0.602299	0.675497	0.351456
6	3	0.569231	0.51952	0.40783	0.398204		6	2	0.896389	0.714286	0.51952	0.346296
6	3	0.40535	0.473529	0.523077	0.444257		6	2	0.896353	0.473404	0.473529	0.336927
6	3	0.721578	0.588435	0.401786	0.22561		6	2	0.929471	0.514196	0.588435	0.804281
7	3	0.654412	0.649007	0.460147	0.28692		6	3	0.912722	0.695312	0.561858	0.56316
7	3	0.558974	0.327327	0.218597	0.175649		6	3	0.832021	0.408935	0.40783	0.22583
7	3	0.40535	0.385294	0.507692	0.366554		6	3	0.848297	0.535047	0.523077	0.378289
7	3	0.542923	0.608844	0.375	0.17378		6	3	0.777293	0.573171	0.401786	0.3958
8	3	0.588235	0.569536	0.160391	0.191983		6	4	0.773134	0.31619	0.278481	0.235491
8	3	0.523077	0.237237	0.106852	0.0598802		6	4	0.902041	0.381119	0.398204	0.0745614
8	3	0.430041	0.229412	0.492308	0.165541		6	4	0.784278	0.43487	0.444257	0.144239
8	3	0.24594	0.428571	0.375	0.112805		6	4	0.919149	0.554502	0.22561	0.0726257
1	4	0.979094	0.776699	0.845659	0.878079		7	1	0.876963	0.813688	0.654412	0.310105
1	4	0.851852	0.833333	0.877345	0.676535		7	1	0.922456	0.589905	0.558974	0.472222
1	4	0.940568	0.96496	0.777412	0.83884		7	1	0.83908	0.462441	0.40535	0.565891
1	4	0.919753	0.95107	0.822294	0.899441		7	1	0.859296	0.769759	0.542923	0.592593
2	4	0.738676	0.730097	0.764814	0.693946		7	2	0.697015	0.565517	0.649007	0.190291
2	4	0.782407	0.766667	0.766234	0.439693		7	2	0.913658	0.622332	0.327327	0.266667
2	4	0.873385	0.792453	0.742325	0.628525		7	2	0.923225	0.45922	0.385294	0.299191
2	4	0.83642	0.868502	0.673667	0.805267		7	2	0.924433	0.470032	0.608844	0.547401
3	4	0.439024	0.514563	0.735875	0.663048		7	3	0.883136	0.642578	0.460147	0.468535
3	4	0.805556	0.62963	0.689755	0.236842		7	3	0.811024	0.335052	0.218597	0.201299
3	4	0.736434	0.814016	0.626096	0.248993		7	3	0.843653	0.469626	0.507692	0.155702
3	4	0.867284	0.847095	0.500808	0.444533		7	3	0.746725	0.54878	0.375	0.177706
4	4	0.644599	0.506796	0.639412	0.602923		7	4	0.713433	0.285714	0.28692	0.0947808
4	4	0.62037	0.633333	0.345599	0.10307		7	4	0.887075	0.31993	0.175649	0.0811404
4	4	0.741602	0.552561	0.629386	0.202256		7	4	0.773309	0.44489	0.366554	0.139404
4	4	0.780864	0.859327	0.442649	0.216281		7	4	0.883688	0.507109	0.17378	0.0830008
5	4	0.407666	0.467961	0.638034	0.531942		8	1	0.937173	0.752852	0.588235	0.278746
5	4	0.546296	0.492593	0.362915	0.0849781		8	1	0.899838	0.605678	0.523077	0.319444
5	4	0.622739	0.568733	0.495614	0.13618		8	1	0.770115	0.43662	0.430041	0.472868
5	4	0.824074	0.819572	0.357027	0.12929		8	1	0.834171	0.601375	0.24594	0.358025
6	4	0.362369	0.351456	0.56316	0.235491		8	2	0.819403	0.43908	0.569536	0.130097
6	4	0.541667	0.346296	0.22583	0.0745614		8	2	0.825746	0.592775	0.237237	0.155556
6	4	0.589147	0.336927	0.378289	0.144239		8	2	0.840691	0.429078	0.229412	0.145553
6	4	0.682099	0.804281	0.3958	0.0726257		8	2	0.88665	0.350158	0.428571	0.446483
7	4	0.310105	0.190291	0.468535	0.0947808		8	3	0.859467	0.511719	0.160391	0.177768
7	4	0.472222	0.266667	0.201299	0.0811404		8	3	0.753281	0.28866	0.106852	0.0295815
7	4	0.565891	0.299191	0.155702	0.139404		8	3	0.840557	0.446262	0.492308	0.0844298
7	4	0.592593	0.547401	0.177706	0.0830008		8	3	0.772926	0.5	0.375	0.0678514
8	4	0.278746	0.130097	0.177768	0.00668058		8	4	0.770149	0.215238	0.191983	0.00668058
8	4	0.319444	0.155556	0.0295815	0.0460526		8	4	0.854422	0.284965	0.0598802	0.0460526
8	4	0.472868	0.145553	0.0844298	0.0821918		8	4	0.745887	0.386774	0.165541	0.0821918
8	4	0.358025	0.446483	0.0678514	0.0367119		8	4	0.853901	0.300948	0.112805	0.0367119

## Sheet: Sheet2
	s1	s2	s3	mean			Control	MPP+	MPP+ DFO	MPP+ Lip
Control	12.16	11.621	11.623	11.8013		Cell Viability	7.921	20.89	16.053	11.713
MPP+	21.99	21.74	21.96	21.8967
MPP+ DFO	15.16	15.23	15.19	15.1933
MPP+ Lip	13.56	13.09	13.338	13.3293
	Control	MPP+	MPP+ DFO	MPP+ Lip
Control	/
MPP+		/
MPP+ DFO			/
MPP+ Lip				/
	Control	MPP+	MPP+ DFO	MPP+ Lip
FITC	6.01	12.28	7.83	4.54
	5.785	12.317	7.872	4.532
	5.921	11.996	7.693	4.478
PI	6.15	9.72	7.87	9.11
	5.036	9.423	7.378	8.558
	5.702	9.974	7.497	8.86
	Control	MPP+	MPP+ DFO	MPP+ Lip
FITC	5.90533	12.1977	7.79833	4.51667
PI	5.62933	9.70567	7.58167	8.84267

## Sheet: Sheet3
	1	2	3	mean		Mean
Control	1.892	1.786	1.884	1.854	Control	1.854
MPTP	0.656	0.647	0.663	0.655333	MPP+	0.655333
MPTP+DFO	1.378	1.365	1.492	1.41167	MPP+ DFO	1.41167
MPTP+Lip	1.389	1.445	1.421	1.41833	MPP+ Lip	1.41833
