# Supplementary material for: Benefits of Iron Chelators in the Treatment of Parkinson’s Disease
Source: Neurochem Res. 2021 Mar 1;46(5):1239–51. doi: 10.1007/s11064-021-03262-9 (PMC8053182; doi:10.1007/s11064-021-03262-9)
Supplement: Supplementary file 3 — Supplementary file3 (XLSX 58 KB) [file 11064_2021_3262_MOESM3_ESM.xlsx]

## Sheet: 12h
SHSY-5Y	OD值				Cell Viability Rate				Mean		12h	SHSY-5Y	PC12	PC12-NGF
	1	2	3	4	1	2	3	4				Mean Cell Viability
25	0.151	0.149	0.149	0.28	0.974194	0.973856	0.986755	0.985915	0.98018		Control	1	1	1
50	0.15	0.147	0.146	0.278	0.967742	0.960784	0.966887	0.978873	0.968572		25	0.98018	0.914636	0.912211
100	0.147	0.145	0.143	0.271	0.948387	0.947712	0.94702	0.954225	0.949336		50	0.968572	0.842187	0.82347
200	0.146	0.144	0.144	0.269	0.941935	0.941176	0.953642	0.947183	0.945984		100	0.949336	0.80951	0.663683
400	0.137	0.135	0.134	0.252	0.883871	0.882353	0.887417	0.887324	0.885241		200	0.945984	0.701702	0.545759
600	0.135	0.134	0.131	0.249	0.870968	0.875817	0.86755	0.876761	0.872774		400	0.885241	0.636424	0.47309
800	0.132	0.131	0.128	0.241	0.851613	0.856209	0.847682	0.848592	0.851024		600	0.872774	0.574711	0.45965
1000	0.129	0.127	0.126	0.24	0.832258	0.830065	0.834437	0.84507	0.835458		800	0.851024	0.398322	0.264412
control	0.155	0.153	0.151	0.284	1	1	1	1	1		1000	0.835458	0.315241	0.208403
PC12	OD值				Cell Viability Rate				Mean
	1	2	3	4	1	2	3	4
25	0.264	0.231	0.297	2.046	0.916667	0.902344	0.916667	0.922869	0.914636
50	0.244	0.226	0.273	1.765	0.847222	0.882812	0.842593	0.796121	0.842187
100	0.229	0.204	0.278	1.747	0.795139	0.796875	0.858025	0.788002	0.80951
200	0.207	0.175	0.237	1.492	0.71875	0.683594	0.731481	0.672982	0.701702
400	0.187	0.156	0.214	1.389	0.649306	0.609375	0.660494	0.626522	0.636424
600	0.164	0.143	0.199	1.234	0.569444	0.558594	0.614198	0.556608	0.574711
800	0.104	0.101	0.133	0.947	0.361111	0.394531	0.410494	0.427154	0.398322
1000	0.081	0.089	0.119	0.587	0.28125	0.347656	0.367284	0.264772	0.315241
control	0.288	0.256	0.324	2.217	1	1	1	1	1
PC12/NGF	OD值				Cell Viability Rate				Mean
	1	2	3	4	1	2	3	4
25	0.698	0.247	0.238	0.291	0.919631	0.911439	0.908397	0.909375	0.912211
50	0.622	0.223	0.219	0.261	0.819499	0.822878	0.835878	0.815625	0.82347
100	0.469	0.184	0.183	0.211	0.617918	0.678967	0.698473	0.659375	0.663683
200	0.372	0.159	0.149	0.172	0.490119	0.586716	0.568702	0.5375	0.545759
400	0.327	0.139	0.129	0.146	0.43083	0.512915	0.492366	0.45625	0.47309
600	0.322	0.128	0.124	0.15	0.424242	0.472325	0.473282	0.46875	0.45965
800	0.195	0.068	0.072	0.088	0.256917	0.250923	0.274809	0.275	0.264412
1000	0.142	0.063	0.07	0.047	0.187088	0.232472	0.267176	0.146875	0.208403
control	0.759	0.271	0.262	0.32	1	1	1	1	1

## Sheet: 24h
SHSY-5Y	OD值				Cell Viability Rate				Mean		24h	SHSY-5Y	PC12	PC12-NGF
	1	2	3	4	1	2	3	4				Mean Cell Viability
25	0.437	0.449	0.583	0.341	0.956236	0.963519	0.966833	0.960563	0.961788		Control	1	1	1
50	0.429	0.437	0.571	0.331	0.938731	0.937768	0.946932	0.932394	0.938956		25	0.961788	0.889067	0.879971
100	0.415	0.419	0.549	0.319	0.908096	0.899142	0.910448	0.898592	0.904069		50	0.938956	0.827739	0.765746
200	0.411	0.417	0.548	0.316	0.899344	0.89485	0.908789	0.890141	0.898281		100	0.904069	0.757275	0.603018
400	0.315	0.311	0.424	0.237	0.689278	0.667382	0.703151	0.667606	0.681854		200	0.898281	0.476947	0.448614
600	0.294	0.294	0.391	0.223	0.643326	0.630901	0.648425	0.628169	0.637705		400	0.681854	0.461928	0.444667
800	0.178	0.17	0.27	0.163	0.389497	0.364807	0.447761	0.459155	0.415305		600	0.637705	0.409118	0.379846
1000	0.183	0.141	0.28	0.147	0.400438	0.302575	0.464345	0.414085	0.395361		800	0.415305	0.296167	0.240793
control	0.457	0.466	0.603	0.355	1	1	1	1	1		1000	0.395361	0.224121	0.177743
PC12	OD值				Cell Viability Rate				Mean
	1	2	3	4	1	2	3	4
25	1.069	0.556	1.025	0.399	0.891576	0.883943	0.8821	0.898649	0.889067
50	0.978	0.512	0.967	0.377	0.81568	0.81399	0.832186	0.849099	0.827739
100	0.872	0.476	0.882	0.349	0.727273	0.756757	0.759036	0.786036	0.757275
200	0.563	0.314	0.518	0.219	0.469558	0.499205	0.445783	0.493243	0.476947
400	0.544	0.307	0.367	0.262	0.453711	0.488076	0.315835	0.59009	0.461928
600	0.495	0.275	0.359	0.212	0.412844	0.437202	0.30895	0.477477	0.409118
800	0.405	0.178	0.281	0.143	0.337781	0.282989	0.241824	0.322072	0.296167
1000	0.362	0.098	0.167	0.131	0.301918	0.155803	0.143718	0.295045	0.224121
control	1.199	0.629	1.162	0.444	1	1	1	1	1
PC12/NGF	OD值				Cell Viability Rate				Mean
	1	2	3	4	1	2	3	4
25	1.824	1.639	1.007	1.064	0.886728	0.864908	0.874132	0.894118	0.879971
50	1.588	1.407	0.901	0.912	0.771998	0.74248	0.782118	0.766387	0.765746
100	1.236	1.175	0.681	0.714	0.600875	0.620053	0.591146	0.6	0.603018
200	0.891	0.876	0.541	0.511	0.433155	0.462269	0.469618	0.429412	0.448614
400	0.887	0.871	0.531	0.508	0.431211	0.459631	0.460938	0.426891	0.444667
600	0.816	0.781	0.411	0.421	0.396694	0.412137	0.356771	0.353782	0.379846
800	0.591	0.491	0.271	0.216	0.287312	0.259103	0.235243	0.181513	0.240793
1000	0.383	0.372	0.239	0.144	0.186193	0.196306	0.207465	0.121008	0.177743
control	2.057	1.895	1.152	1.19	1	1	1	1	1

## Sheet: 48h
SHSY-5Y	OD值				Cell Viability Rate				Mean		48h	SHSY-5Y	PC12	PC12-NGF
	1	2	3	4	1	2	3	4				Mean Cell Viability
25	0.584	0.531	0.578	0.399	0.958949	0.960217	0.947541	0.961446	0.957038		Control	1	1	1
50	0.557	0.512	0.565	0.378	0.914614	0.925859	0.92623	0.910843	0.919386		25	0.957038	0.866519	0.840244
100	0.541	0.497	0.542	0.368	0.888342	0.898734	0.888525	0.886747	0.890587		50	0.919386	0.732533	0.630207
200	0.508	0.464	0.528	0.349	0.834154	0.83906	0.865574	0.840964	0.844938		100	0.890587	0.631859	0.509467
400	0.411	0.374	0.407	0.271	0.674877	0.676311	0.667213	0.653012	0.667853		200	0.844938	0.410456	0.396083
600	0.356	0.321	0.356	0.233	0.584565	0.58047	0.583607	0.561446	0.577522		400	0.667853	0.34121	0.310739
800	0.216	0.207	0.228	0.162	0.35468	0.374322	0.37377	0.390361	0.373283		600	0.577522	0.297734	0.264531
1000	0.155	0.121	0.151	0.158	0.254516	0.218807	0.247541	0.380723	0.275396		800	0.373283	0.252137	0.199731
control	0.609	0.553	0.61	0.415	1	1	1	1	1		1000	0.275396	0.139248	0.122008
PC12	OD值				Cell Viability Rate				Mean
	1	2	3	4	1	2	3	4
25	1.616	1.796	1.83	0.514	0.86556	0.857689	0.878963	0.863866	0.866519
50	1.362	1.561	1.518	0.432	0.729513	0.745463	0.729107	0.72605	0.732533
100	1.639	1.102	1.072	0.362	0.877879	0.526266	0.51489	0.608403	0.631859
200	0.812	0.878	0.807	0.238	0.434922	0.419293	0.387608	0.4	0.410456
400	0.691	0.662	0.65	0.218	0.370112	0.316141	0.3122	0.366387	0.34121
600	0.578	0.588	0.589	0.189	0.309588	0.280802	0.282901	0.317647	0.297734
800	0.448	0.55	0.455	0.171	0.239957	0.262655	0.21854	0.287395	0.252137
1000	0.207	0.279	0.298	0.101	0.110873	0.133238	0.143132	0.169748	0.139248
control	1.867	2.094	2.082	0.595	1	1	1	1	1
PC12/NGF	OD值				Cell Viability Rate				Mean
	1	2	3	4	1	2	3	4
25	0.821	0.495	1.852	1.519	0.847265	0.833333	0.850321	0.830055	0.840244
50	0.621	0.371	1.406	1.116	0.640867	0.624579	0.645546	0.609836	0.630207
100	0.488	0.304	1.107	0.941	0.503612	0.511785	0.508264	0.514208	0.509467
200	0.401	0.232	0.887	0.682	0.413829	0.390572	0.407254	0.372678	0.396083
400	0.321	0.193	0.671	0.51	0.331269	0.324916	0.308081	0.278689	0.310739
600	0.311	0.161	0.463	0.464	0.320949	0.271044	0.21258	0.253552	0.264531
800	0.206	0.121	0.418	0.349	0.21259	0.203704	0.191919	0.19071	0.199731
1000	0.128	0.091	0.219	0.187	0.132095	0.153199	0.100551	0.102186	0.122008
control	0.969	0.594	2.178	1.83	1	1	1	1	1

## Sheet: 72h
SHSY-5Y	OD值				Cell Viability Rate				Mean			SHSY-5Y	PC12	PC12-NGF	72h	SHSY-5Y	PC12	PC12-NGF
	1	2	3	4	1	2	3	4				cell viability				Mean Cell Viability
25	0.424	0.527	0.496	0.508	0.913793	0.899317	0.916821	0.910394	0.910081		25	0.913793	0.844315	0.796455	Control	1	1	1
50	0.363	0.462	0.412	0.427	0.782328	0.788396	0.761553	0.765233	0.774377		25	0.899317	0.821002	0.831373	25	0.910081	0.821409	0.810136
100	0.348	0.436	0.404	0.407	0.75	0.744027	0.746765	0.729391	0.742546		25	0.916821	0.769855	0.793548	50	0.774377	0.488745	0.44411
200	0.297	0.39	0.368	0.372	0.640086	0.665529	0.680222	0.666667	0.663126		25	0.910394	0.850463	0.819167	100	0.742546	0.319483	0.278921
400	0.273	0.341	0.309	0.297	0.588362	0.581911	0.571165	0.532258	0.568424		50	0.782328	0.487464	0.400107	200	0.663126	0.275192	0.141468
600	0.263	0.294	0.271	0.276	0.56681	0.501706	0.500924	0.494624	0.516016		50	0.788396	0.484487	0.468908	400	0.568424	0.202198	0.129121
800	0.169	0.208	0.191	0.204	0.364224	0.354949	0.35305	0.365591	0.359454		50	0.761553	0.509565	0.441935	600	0.516016	0.170241	0.103204
1000	0.126	0.078	0.095	0.052	0.271552	0.133106	0.175601	0.09319	0.168362		50	0.765	0.473463	0.465488	800	0.359454	0.124662	0.0987457
control	0.464	0.586	0.541	0.558	1	1	1	1	1		100	0.75	0.332945	0.235231	1000	0.168362	0.0725554	0.0556843
											100	0.744027	0.308473	0.238655
											100	0.746765	0.334493	0.345161
PC12	OD值				Cell Viability Rate				Mean		100	0.729391	0.302022	0.296634
	1	2	3	4	1	2	3	4			200	0.640086	0.274636	0.165414
25	1.448	1.376	1.328	2.019	0.844315	0.821002	0.769855	0.850463	0.821409		200	0.665529	0.301909	0.108123
50	0.836	0.812	0.879	1.124	0.487464	0.484487	0.509565	0.473463	0.488745		200	0.680222	0.236522	0.191935
100	0.571	0.517	0.577	0.717	0.332945	0.308473	0.334493	0.302022	0.319483		200	0.666667	0.2877	0.100399
200	0.471	0.506	0.408	0.683	0.274636	0.301909	0.236522	0.2877	0.275192		400	0.588362	0.194169	0.159506
400	0.333	0.328	0.315	0.561	0.194169	0.195704	0.182609	0.23631	0.202198		400	0.581911	0.195704	0.0913165
600	0.213	0.314	0.295	0.471	0.124198	0.187351	0.171014	0.198399	0.170241		400	0.571165	0.182609	0.170968
800	0.167	0.301	0.216	0.229	0.0973761	0.179594	0.125217	0.0964617	0.124662		400	0.532258	0.23631	0.0946948
1000	0.086	0.128	0.209	0.101	0.0501458	0.0763723	0.121159	0.0425442	0.0725554		600	0.56681	0.124198	0.0859291
control	1.715	1.676	1.725	2.374	1	1	1	1	1		600	0.501706	0.187351	0.0739496
											600	0.500924	0.171014	0.164516
											600	0.494624	0.198399	0.0884199
PC12/NGF	OD值				Cell Viability Rate				Mean		800	0.364224	0.0973761	0.0843179
	1	2	3	4	1	2	3	4			800	0.354949	0.179594	0.0778711
25	1.483	1.484	0.492	1.436	0.796455	0.831373	0.793548	0.819167	0.810136		800	0.35305	0.125217	0.158065
50	0.745	0.837	0.274	0.816	0.400107	0.468908	0.441935	0.465488	0.44411		800	0.365591	0.0964617	0.074729
100	0.438	0.426	0.214	0.52	0.235231	0.238655	0.345161	0.296634	0.278921		1000	0.271552	0.0501458	0.0531686
200	0.308	0.193	0.119	0.176	0.165414	0.108123	0.191935	0.100399	0.141468		1000	0.133106	0.0763723	0.0380952
400	0.297	0.163	0.106	0.166	0.159506	0.0913165	0.170968	0.0946948	0.129121		1000	0.175601	0.121159	0.0983871
600	0.16	0.132	0.102	0.155	0.0859291	0.0739496	0.164516	0.0884199	0.103204		1000	0.09319	0.0425442	0.0330861
800	0.157	0.139	0.098	0.131	0.0843179	0.0778711	0.158065	0.074729	0.0987457
1000	0.099	0.068	0.061	0.058	0.0531686	0.0380952	0.0983871	0.0330861	0.0556843
control	1.862	1.785	0.62	1.753	1	1	1	1	1

## Sheet: summary
12h	SHSY-5Y	PC12	PC12-NGF		SHST-5Y	Cell Viability
	Mean Cell Viability					12h	24h	48h	72h
Control	1	1	1		0	1	1	1	1
25	0.98018	0.914636	0.912211		25	0.98018	0.961788	0.957038	0.910081
50	0.968572	0.842187	0.82347		50	0.968572	0.938956	0.919386	0.774377
100	0.949336	0.80951	0.663683		100	0.949336	0.904069	0.890587	0.742546
200	0.945984	0.701702	0.545759		200	0.945984	0.898281	0.844938	0.663126
400	0.885241	0.636424	0.47309		400	0.885241	0.681854	0.667853	0.568424
600	0.872774	0.574711	0.45965		600	0.872774	0.637705	0.577522	0.516016
800	0.851024	0.398322	0.264412		800	0.851024	0.415305	0.373283	0.359454
1000	0.835458	0.315241	0.208403		1000	0.835458	0.395361	0.275396	0.168362
24h	SHSY-5Y	PC12	PC12-NGF
	Mean Cell Viability
Control	1	1	1
25	0.961788	0.889067	0.879971
50	0.938956	0.827739	0.765746		PC12	Cell Viability
100	0.904069	0.757275	0.603018			12h	24h	48h	72h
200	0.898281	0.476947	0.448614		0	1	1	1	1
400	0.681854	0.461928	0.444667		25	0.914636	0.889067	0.866519	0.821409
600	0.637705	0.409118	0.379846		50	0.842187	0.827739	0.732533	0.488745
800	0.415305	0.296167	0.240793		100	0.80951	0.757275	0.631859	0.319483
1000	0.395361	0.224121	0.177743		200	0.701702	0.476947	0.410456	0.275192
					400	0.636424	0.461928	0.34121	0.202198
48h	SHSY-5Y	PC12	PC12-NGF		600	0.574711	0.409118	0.297734	0.170241
	Mean Cell Viability				800	0.398322	0.296167	0.252137	0.124662
Control	1	1	1		1000	0.315241	0.224121	0.139248	0.0725554
25	0.957038	0.866519	0.840244
50	0.919386	0.732533	0.630207
100	0.890587	0.631859	0.509467
200	0.844938	0.410456	0.396083
400	0.667853	0.34121	0.310739
600	0.577522	0.297734	0.264531		PC12-NGF	Cell Viability
800	0.373283	0.252137	0.199731			12h	24h	48h	72h
1000	0.275396	0.139248	0.122008		0	1	1	1	1
					25	0.912211	0.879971	0.840244	0.810136
72h	SHSY-5Y	PC12	PC12-NGF		50	0.82347	0.765746	0.630207	0.44411
	Mean Cell Viability				100	0.663683	0.603018	0.509467	0.278921
Control	1	1	1		200	0.545759	0.448614	0.396083	0.141468
25	0.910081	0.821409	0.810136		400	0.47309	0.444667	0.310739	0.129121
50	0.774377	0.488745	0.44411		600	0.45965	0.379846	0.264531	0.103204
100	0.742546	0.319483	0.278921		800	0.264412	0.240793	0.199731	0.0987457
200	0.663126	0.275192	0.141468		1000	0.208403	0.177743	0.122008	0.0556843
400	0.568424	0.202198	0.129121
600	0.516016	0.170241	0.103204
800	0.359454	0.124662	0.0987457
1000	0.168362	0.0725554	0.0556843
