# Supplementary material for: Benefits of Iron Chelators in the Treatment of Parkinson’s Disease
Source: Neurochem Res. 2021 Mar 1;46(5):1239–51. doi: 10.1007/s11064-021-03262-9 (PMC8053182; doi:10.1007/s11064-021-03262-9)
Supplement: Supplementary file 4 — Supplementary file4 (XLSX 24 KB) [file 11064_2021_3262_MOESM4_ESM.xlsx]

## Sheet: Sheet1
	Green Fluorescence (%)
Control	13.28
FAC400	21.79
FAC+DFO	17.66

## Sheet: Sheet2
	Green Fluorescence (%)
Control	15.36
MPP+	35.79
MPP+ DFO	16.81
MPP+ Lip-1	16.91
