# Supplementary material for: Benefits of Iron Chelators in the Treatment of Parkinson’s Disease
Source: Neurochem Res. 2021 Mar 1;46(5):1239–51. doi: 10.1007/s11064-021-03262-9 (PMC8053182; doi:10.1007/s11064-021-03262-9)
Supplement: Supplementary file 5 — Supplementary file5 (XLSX 430 KB) [file 11064_2021_3262_MOESM5_ESM.xlsx]

## Sheet: 12
A549	OD值				∆ mean value				Cell Mortality Rate				Mean	A549					Mean		SHSY-5Y					Mean		A549	SHSY-5Y	PC12	PC12/NGF
	1	2	3	4	1	2	3	4	1	2	3	4			Cell Mortality Rate							Cell Mortality Rate					1	0.018	0.026	0.083	0.08
25	0.546	0.547	0.596	0.608	0.01	0.006	0.009	0.013	0.0179856	0.0108499	0.014876	0.020934	0.0161614	25	0.0179856	0.0108499	0.014876	0.020934	0.0161614		25	0.0258065	0.0261438	0.013245	0.0140845	0.0198199	1	0.011	0.026	0.098	0.089
50	0.544	0.543	0.597	0.611	0.012	0.01	0.008	0.01	0.0215827	0.0180832	0.0132231	0.0161031	0.017248	50	0.0215827	0.0180832	0.0132231	0.0161031	0.017248		50	0.0322581	0.0392157	0.0331126	0.0211268	0.0314283	1	0.015	0.013	0.083	0.092
100	0.54	0.533	0.587	0.602	0.016	0.02	0.018	0.019	0.028777	0.0361664	0.0297521	0.0305958	0.0313228	100	0.028777	0.0361664	0.0297521	0.0305958	0.0313228		100	0.0516129	0.0522876	0.0529801	0.0457746	0.0506638	1	0.021	0.014	0.077	0.091
200	0.533	0.531	0.577	0.594	0.023	0.022	0.028	0.027	0.0413669	0.039783	0.046281	0.0434783	0.0427273	200	0.0413669	0.039783	0.046281	0.0434783	0.0427273		200	0.0580645	0.0588235	0.0463576	0.0528169	0.0540156	2	0.022	0.032	0.153	0.181
400	0.532	0.529	0.573	0.589	0.024	0.024	0.032	0.032	0.0431655	0.0433996	0.0528926	0.0515298	0.0477469	400	0.0431655	0.0433996	0.0528926	0.0515298	0.0477469		400	0.116129	0.117647	0.112583	0.112676	0.114759	2	0.018	0.039	0.117	0.177
600	0.53	0.524	0.571	0.586	0.026	0.029	0.034	0.035	0.0467626	0.0524412	0.0561983	0.0563607	0.0529407	600	0.0467626	0.0524412	0.0561983	0.0563607	0.0529407		600	0.129032	0.124183	0.13245	0.123239	0.127226	2	0.013	0.033	0.157	0.164
800	0.521	0.522	0.567	0.581	0.035	0.031	0.038	0.04	0.0629496	0.0560579	0.0628099	0.0644122	0.0615574	800	0.0629496	0.0560579	0.0628099	0.0644122	0.0615574		800	0.148387	0.143791	0.152318	0.151408	0.148976	2	0.016	0.021	0.204	0.184
1000	0.519	0.515	0.564	0.573	0.037	0.038	0.041	0.048	0.0665468	0.0687161	0.0677686	0.0772947	0.0700815	1000	0.0665468	0.0687161	0.0677686	0.0772947	0.0700815		1000	0.167742	0.169935	0.165563	0.15493	0.164542	3	0.029	0.052	0.205	0.382
control	0.556	0.553	0.605	0.621										control	0	0	0	0	0		control	0	0	0	0	0	3	0.036	0.052	0.203	0.321
																											3	0.03	0.053	0.142	0.302
																											3	0.031	0.046	0.212	0.341
SHSY-5Y	OD值				∆ mean value				Cell Mortality Rate				Mean	PC12					Mean		PC12/NGF					Mean	4	0.041	0.048	0.81	0.51
	1	2	3	4	1	2	3	4	1	2	3	4			Cell Mortality Rate							Cell Mortality Rate					4	0.04	0.059	0.316	0.413
25	0.151	0.149	0.149	0.28	0.004	0.004	0.002	0.004	0.0258065	0.0261438	0.013245	0.0140845	0.0198199	25	0.0833333	0.0976562	0.0833333	0.0771313	0.0853635		25	0.0803689	0.0885609	0.0916031	0.090625	0.0877895	4	0.046	0.046	0.269	0.431
50	0.15	0.147	0.146	0.278	0.005	0.006	0.005	0.006	0.0322581	0.0392157	0.0331126	0.0211268	0.0314283	50	0.152778	0.117188	0.157407	0.203879	0.157813		50	0.180501	0.177122	0.164122	0.184375	0.17653	4	0.043	0.053	0.327	0.463
100	0.147	0.145	0.143	0.271	0.008	0.008	0.008	0.013	0.0516129	0.0522876	0.0529801	0.0457746	0.0506638	100	0.204861	0.203125	0.141975	0.211998	0.19049		100	0.382082	0.321033	0.301527	0.340625	0.336317	5	0.043	0.116	0.351	0.569
200	0.146	0.144	0.144	0.269	0.009	0.009	0.007	0.015	0.0580645	0.0588235	0.0463576	0.0528169	0.0540156	200	0.28125	0.316406	0.268519	0.327018	0.298298		200	0.509881	0.413284	0.431298	0.4625	0.454241	5	0.043	0.118	0.391	0.487
400	0.137	0.135	0.134	0.252	0.018	0.018	0.017	0.032	0.116129	0.117647	0.112583	0.112676	0.114759	400	0.350694	0.390625	0.339506	0.373478	0.363576		400	0.56917	0.487085	0.507634	0.54375	0.52691	5	0.053	0.113	0.34	0.508
600	0.135	0.134	0.131	0.249	0.02	0.019	0.02	0.035	0.129032	0.124183	0.13245	0.123239	0.127226	600	0.430556	0.441406	0.385802	0.443392	0.425289		600	0.575758	0.527675	0.526718	0.53125	0.54035	5	0.052	0.113	0.373	0.544
800	0.132	0.131	0.128	0.241	0.023	0.022	0.023	0.043	0.148387	0.143791	0.152318	0.151408	0.148976	800	0.638889	0.605469	0.589506	0.572846	0.601678		800	0.743083	0.749077	0.725191	0.725	0.735588	6	0.047	0.129	0.431	0.576
1000	0.129	0.127	0.126	0.24	0.026	0.026	0.025	0.044	0.167742	0.169935	0.165563	0.15493	0.164542	1000	0.71875	0.652344	0.632716	0.735228	0.684759		1000	0.812912	0.767528	0.732824	0.853125	0.791597	6	0.052	0.124	0.441	0.528
control	0.155	0.153	0.151	0.284										control	0	0	0	0	0		control	0	0	0	0	0	6	0.056	0.132	0.386	0.527
																											6	0.056	0.123	0.443	0.531
																											7	0.063	0.148	0.639	0.743
PC12	OD值				∆ mean value				Cell Mortality Rate				Mean														7	0.056	0.144	0.6	0.749
	1	2	3	4	1	2	3	4	1	2	3	4															7	0.063	0.152	0.59	0.725
25	0.264	0.231	0.297	2.046	0.024	0.025	0.027	0.171	0.0833333	0.0976562	0.0833333	0.0771313	0.0853635														7	0.064	0.151	0.573	0.725
50	0.244	0.226	0.273	1.765	0.044	0.03	0.051	0.452	0.152778	0.117188	0.157407	0.203879	0.157813														8	0.067	0.168	0.719	0.813
100	0.229	0.204	0.278	1.747	0.059	0.052	0.046	0.47	0.204861	0.203125	0.141975	0.211998	0.19049														8	0.069	0.17	0.652	0.768
200	0.207	0.175	0.237	1.492	0.081	0.081	0.087	0.725	0.28125	0.316406	0.268519	0.327018	0.298298														8	0.068	0.166	0.633	0.733
400	0.187	0.156	0.214	1.389	0.101	0.1	0.11	0.828	0.350694	0.390625	0.339506	0.373478	0.363576														8	0.077	0.155	0.735	0.853
600	0.164	0.143	0.199	1.234	0.124	0.113	0.125	0.983	0.430556	0.441406	0.385802	0.443392	0.425289
800	0.104	0.101	0.133	0.947	0.184	0.155	0.191	1.27	0.638889	0.605469	0.589506	0.572846	0.601678
1000	0.081	0.089	0.119	0.587	0.207	0.167	0.205	1.63	0.71875	0.652344	0.632716	0.735228	0.684759
control	0.288	0.256	0.324	2.217
PC12/NGF	OD值				∆ mean value				Cell Mortality Rate				Mean
	1	2	3	4	1	2	3	4	1	2	3	4
25	0.698	0.247	0.238	0.291	0.061	0.024	0.024	0.029	0.0803689	0.0885609	0.0916031	0.090625	0.0877895
50	0.622	0.223	0.219	0.261	0.137	0.048	0.043	0.059	0.180501	0.177122	0.164122	0.184375	0.17653
100	0.469	0.184	0.183	0.211	0.29	0.087	0.079	0.109	0.382082	0.321033	0.301527	0.340625	0.336317
200	0.372	0.159	0.149	0.172	0.387	0.112	0.113	0.148	0.509881	0.413284	0.431298	0.4625	0.454241
400	0.327	0.139	0.129	0.146	0.432	0.132	0.133	0.174	0.56917	0.487085	0.507634	0.54375	0.52691
600	0.322	0.128	0.124	0.15	0.437	0.143	0.138	0.17	0.575758	0.527675	0.526718	0.53125	0.54035
800	0.195	0.068	0.072	0.088	0.564	0.203	0.19	0.232	0.743083	0.749077	0.725191	0.725	0.735588
1000	0.142	0.063	0.07	0.047	0.617	0.208	0.192	0.273	0.812912	0.767528	0.732824	0.853125	0.791597
control	0.759	0.271	0.262	0.32

## Sheet: 24-F1
A549	OD值				∆ mean value				Cell Mortality Rate				Mean	A549					Mean		SHSY-5Y					Mean		A549	SHSY-5Y	PC12	PC12/NGF
	1	2	3	4	1	2	3	4	1	2	3	4			Cell Mortality Rate							Cell Mortality Rate					1	0.0171233	0.0437637	0.108424	0.113272
25	0.574	0.558	0.553	0.345	0.01	0.01	0.009	0.007	0.0171233	0.0176056	0.0160142	0.0198864	0.0176574	25	0.0171233	0.0176056	0.0160142	0.0198864	0.0176574		25	0.0437637	0.0364807	0.0331675	0.0394366	0.0382121	1	0.0176056	0.0364807	0.116057	0.135092
50	0.564	0.549	0.542	0.341	0.02	0.019	0.02	0.011	0.0342466	0.0334507	0.0355872	0.03125	0.0336336	50	0.0342466	0.0334507	0.0355872	0.03125	0.0336336		50	0.0612691	0.0622318	0.053068	0.0676056	0.0610436	1	0.0160142	0.0331675	0.1179	0.125868
100	0.541	0.529	0.521	0.328	0.043	0.039	0.041	0.024	0.0736301	0.068662	0.0729537	0.0681818	0.0708569	100	0.0736301	0.068662	0.0729537	0.0681818	0.0708569		100	0.0919037	0.100858	0.0895522	0.101408	0.0959307	1	0.0198864	0.0394366	0.101351	0.105882
200	0.534	0.519	0.515	0.322	0.05	0.049	0.047	0.03	0.0856164	0.0862676	0.0836299	0.0852273	0.0851853	200	0.0856164	0.0862676	0.0836299	0.0852273	0.0851853		200	0.100656	0.10515	0.0912106	0.109859	0.101719	2	0.0342466	0.0612691	0.18432	0.228002
400	0.531	0.511	0.511	0.319	0.053	0.057	0.051	0.033	0.0907534	0.100352	0.0907473	0.09375	0.0939007	400	0.0907534	0.100352	0.0907473	0.09375	0.0939007		400	0.310722	0.332618	0.296849	0.332394	0.318146	2	0.0334507	0.0622318	0.18601	0.25752
600	0.526	0.509	0.507	0.314	0.058	0.059	0.055	0.038	0.0993151	0.103873	0.0978648	0.107955	0.102252	600	0.0993151	0.103873	0.0978648	0.107955	0.102252		600	0.356674	0.369099	0.351575	0.371831	0.362295	2	0.0355872	0.053068	0.167814	0.217882
800	0.497	0.488	0.487	0.302	0.087	0.08	0.075	0.05	0.148973	0.140845	0.133452	0.142045	0.141329	800	0.148973	0.140845	0.133452	0.142045	0.141329		800	0.610503	0.635193	0.552239	0.540845	0.584695	2	0.03125	0.0676056	0.150901	0.233613
1000	0.474	0.467	0.459	0.287	0.11	0.101	0.103	0.065	0.188356	0.177817	0.183274	0.184659	0.183527	1000	0.188356	0.177817	0.183274	0.184659	0.183527		1000	0.599562	0.697425	0.535655	0.585915	0.604639	3	0.0736301	0.0919037	0.272727	0.399125
control	0.584	0.568	0.562	0.352										control	0	0	0	0	0		control	0	0	0	0	0	3	0.068662	0.100858	0.243243	0.379947
																											3	0.0729537	0.0895522	0.240964	0.408854
																											3	0.0681818	0.101408	0.213964	0.4
SHSY-5Y	OD值				∆ mean value				Cell Mortality Rate				Mean	PC12					Mean		PC12/NGF					Mean	4	0.0856164	0.100656	0.530442	0.566845
	1	2	3	4	1	2	3	4	1	2	3	4			Cell Mortality Rate							Cell Mortality Rate					4	0.0862676	0.10515	0.500795	0.537731
25	0.437	0.449	0.583	0.341	0.02	0.017	0.02	0.014	0.0437637	0.0364807	0.0331675	0.0394366	0.0382121	25	0.108424	0.116057	0.1179	0.101351	0.110933		25	0.113272	0.135092	0.125868	0.105882	0.120029	4	0.0836299	0.0912106	0.554217	0.530382
50	0.429	0.437	0.571	0.331	0.028	0.029	0.032	0.024	0.0612691	0.0622318	0.053068	0.0676056	0.0610436	50	0.18432	0.18601	0.167814	0.150901	0.172261		50	0.228002	0.25752	0.217882	0.233613	0.234254	4	0.0852273	0.109859	0.506757	0.570588
100	0.415	0.419	0.549	0.319	0.042	0.047	0.054	0.036	0.0919037	0.100858	0.0895522	0.101408	0.0959307	100	0.272727	0.243243	0.240964	0.213964	0.242725		100	0.399125	0.379947	0.408854	0.4	0.396982	5	0.0907534	0.310722	0.546289	0.568789
200	0.411	0.417	0.548	0.316	0.046	0.049	0.055	0.039	0.100656	0.10515	0.0912106	0.109859	0.101719	200	0.530442	0.500795	0.554217	0.506757	0.523053		200	0.566845	0.537731	0.530382	0.570588	0.551386	5	0.100352	0.332618	0.511924	0.540369
400	0.315	0.311	0.424	0.237	0.142	0.155	0.179	0.118	0.310722	0.332618	0.296849	0.332394	0.318146	400	0.546289	0.511924	0.684165	0.40991	0.538072		400	0.568789	0.540369	0.539062	0.573109	0.555333	5	0.0907473	0.296849	0.684165	0.539062
600	0.294	0.294	0.391	0.223	0.163	0.172	0.212	0.132	0.356674	0.369099	0.351575	0.371831	0.362295	600	0.587156	0.562798	0.69105	0.522523	0.590882		600	0.603306	0.587863	0.643229	0.646218	0.620154	5	0.09375	0.332394	0.40991	0.573109
800	0.178	0.17	0.27	0.163	0.279	0.296	0.333	0.192	0.610503	0.635193	0.552239	0.540845	0.584695	800	0.662219	0.717011	0.758176	0.677928	0.703833		800	0.712688	0.740897	0.764757	0.818487	0.759207	6	0.0993151	0.356674	0.587156	0.603306
1000	0.183	0.141	0.28	0.147	0.274	0.325	0.323	0.208	0.599562	0.697425	0.535655	0.585915	0.604639	1000	0.698082	0.844197	0.856282	0.704955	0.775879		1000	0.813807	0.803694	0.792535	0.878992	0.822257	6	0.103873	0.369099	0.562798	0.587863
control	0.457	0.466	0.603	0.355										control	0	0	0	0	0		control	0	0	0	0	0	6	0.0978648	0.351575	0.69105	0.643229
																											6	0.107955	0.371831	0.522523	0.646218
																											7	0.148973	0.610503	0.662219	0.712688
PC12	OD值				∆ mean value				Cell Mortality Rate				Mean														7	0.140845	0.635193	0.717011	0.740897
	1	2	3	4	1	2	3	4	1	2	3	4															7	0.133452	0.552239	0.758176	0.764757
25	1.069	0.556	1.025	0.399	0.13	0.073	0.137	0.045	0.108424	0.116057	0.1179	0.101351	0.110933														7	0.142045	0.540845	0.677928	0.818487
50	0.978	0.512	0.967	0.377	0.221	0.117	0.195	0.067	0.18432	0.18601	0.167814	0.150901	0.172261														8	0.188356	0.599562	0.698082	0.813807
100	0.872	0.476	0.882	0.349	0.327	0.153	0.28	0.095	0.272727	0.243243	0.240964	0.213964	0.242725														8	0.177817	0.697425	0.844197	0.803694
200	0.563	0.314	0.518	0.219	0.636	0.315	0.644	0.225	0.530442	0.500795	0.554217	0.506757	0.523053														8	0.183274	0.535655	0.856282	0.792535
400	0.544	0.307	0.367	0.262	0.655	0.322	0.795	0.182	0.546289	0.511924	0.684165	0.40991	0.538072														8	0.184659	0.585915	0.704955	0.878992
600	0.495	0.275	0.359	0.212	0.704	0.354	0.803	0.232	0.587156	0.562798	0.69105	0.522523	0.590882
800	0.405	0.178	0.281	0.143	0.794	0.451	0.881	0.301	0.662219	0.717011	0.758176	0.677928	0.703833
1000	0.362	0.098	0.167	0.131	0.837	0.531	0.995	0.313	0.698082	0.844197	0.856282	0.704955	0.775879
control	1.199	0.629	1.162	0.444
PC12/NGF	OD值				∆ mean value				Cell Mortality Rate				Mean
	1	2	3	4	1	2	3	4	1	2	3	4
25	1.824	1.639	1.007	1.064	0.233	0.256	0.145	0.126	0.113272	0.135092	0.125868	0.105882	0.120029
50	1.588	1.407	0.901	0.912	0.469	0.488	0.251	0.278	0.228002	0.25752	0.217882	0.233613	0.234254
100	1.236	1.175	0.681	0.714	0.821	0.72	0.471	0.476	0.399125	0.379947	0.408854	0.4	0.396982
200	0.891	0.876	0.541	0.511	1.166	1.019	0.611	0.679	0.566845	0.537731	0.530382	0.570588	0.551386
400	0.887	0.871	0.531	0.508	1.17	1.024	0.621	0.682	0.568789	0.540369	0.539062	0.573109	0.555333
600	0.816	0.781	0.411	0.421	1.241	1.114	0.741	0.769	0.603306	0.587863	0.643229	0.646218	0.620154
800	0.591	0.491	0.271	0.216	1.466	1.404	0.881	0.974	0.712688	0.740897	0.764757	0.818487	0.759207
1000	0.383	0.372	0.239	0.144	1.674	1.523	0.913	1.046	0.813807	0.803694	0.792535	0.878992	0.822257
control	2.057	1.895	1.152	1.19

## Sheet: 48-F1
A549	OD值				∆ mean value				Cell Mortality Rate				Mean	A549					Mean		SHSY-5Y					Mean			A549	SHSY-5Y	PC12	PC12/NGF
	1	2	3	4	1	2	3	4	1	2	3	4			Cell Mortality Rate							Cell Mortality Rate						1	0.0340426	0.0410509	0.13444	0.152735
25	0.681	0.688	0.599	0.243	0.024	0.023	0.018	0.009	0.0340426	0.0323488	0.0291734	0.0357143	0.0328198	25	0.0340426	0.0323488	0.0291734	0.0357143	0.0328198		25	0.0410509	0.039783	0.052459	0.0385542	0.0429618		1	0.0323488	0.039783	0.142311	0.166667
50	0.679	0.684	0.594	0.24	0.026	0.027	0.023	0.012	0.0368794	0.0379747	0.0372771	0.047619	0.0399376	50	0.0368794	0.0379747	0.0372771	0.047619	0.0399376		50	0.0853859	0.074141	0.0737705	0.0891566	0.0806135		1	0.0291734	0.052459	0.121037	0.149679
100	0.651	0.654	0.563	0.231	0.054	0.057	0.054	0.021	0.0765957	0.0801688	0.0875203	0.0833333	0.0819045	100	0.0765957	0.0801688	0.0875203	0.0833333	0.0819045		100	0.111658	0.101266	0.111475	0.113253	0.109413		1	0.0357143	0.0385542	0.136134	0.169945
200	0.642	0.649	0.56	0.228	0.063	0.062	0.057	0.024	0.0893617	0.0872011	0.0923825	0.0952381	0.0910459	200	0.0893617	0.0872011	0.0923825	0.0952381	0.0910459		200	0.165846	0.16094	0.134426	0.159036	0.155062		2	0.0368794	0.0853859	0.270487	0.359133
400	0.619	0.621	0.531	0.217	0.086	0.09	0.086	0.035	0.121986	0.126582	0.139384	0.138889	0.13171	400	0.121986	0.126582	0.139384	0.138889	0.13171		400	0.325123	0.323689	0.332787	0.346988	0.332147		2	0.0379747	0.074141	0.254537	0.375421
600	0.581	0.588	0.516	0.208	0.124	0.123	0.101	0.044	0.175887	0.172996	0.163695	0.174603	0.171795	600	0.175887	0.172996	0.163695	0.174603	0.171795		600	0.415435	0.41953	0.416393	0.438554	0.422478		2	0.0372771	0.0737705	0.270893	0.354454
800	0.571	0.572	0.501	0.205	0.134	0.139	0.116	0.047	0.190071	0.195499	0.188006	0.186508	0.190021	800	0.190071	0.195499	0.188006	0.186508	0.190021		800	0.64532	0.625678	0.62623	0.609639	0.626717		2	0.047619	0.0891566	0.27395	0.390164
1000	0.549	0.552	0.487	0.195	0.156	0.159	0.13	0.057	0.221277	0.223629	0.210697	0.22619	0.220448	1000	0.221277	0.223629	0.210697	0.22619	0.220448		1000	0.745484	0.781193	0.752459	0.619277	0.724604		3	0.0765957	0.111658	0.122121	0.496388
control	0.705	0.711	0.617	0.252										control	0	0	0	0	0		control	0	0	0	0	0		3	0.0801688	0.101266	0.473734	0.488215
																												3	0.0875203	0.111475	0.48511	0.491736
																												3	0.0833333	0.113253	0.391597	0.485792
SHSY-5Y	OD值				∆ mean value				Cell Mortality Rate				Mean	PC12					Mean		PC12/NGF					Mean		4	0.0893617	0.165846	0.565078	0.586171
	1	2	3	4	1	2	3	4	1	2	3	4			Cell Mortality Rate							Cell Mortality Rate						4	0.0872011	0.16094	0.580707	0.609428
25	0.584	0.531	0.578	0.399	0.025	0.022	0.032	0.016	0.0410509	0.039783	0.052459	0.0385542	0.0429618	25	0.13444	0.142311	0.121037	0.136134	0.133481		25	0.152735	0.166667	0.149679	0.169945	0.159756		4	0.0923825	0.134426	0.612392	0.592746
50	0.557	0.512	0.565	0.378	0.052	0.041	0.045	0.037	0.0853859	0.074141	0.0737705	0.0891566	0.0806135	50	0.270487	0.254537	0.270893	0.27395	0.267467		50	0.359133	0.375421	0.354454	0.390164	0.369793		4	0.0952381	0.159036	0.6	0.627322
100	0.541	0.497	0.542	0.368	0.068	0.056	0.068	0.047	0.111658	0.101266	0.111475	0.113253	0.109413	100	0.122121	0.473734	0.48511	0.391597	0.368141		100	0.496388	0.488215	0.491736	0.485792	0.490533		5	0.121986	0.325123	0.629888	0.668731
200	0.508	0.464	0.528	0.349	0.101	0.089	0.082	0.066	0.165846	0.16094	0.134426	0.159036	0.155062	200	0.565078	0.580707	0.612392	0.6	0.589544		200	0.586171	0.609428	0.592746	0.627322	0.603917		5	0.126582	0.323689	0.683859	0.675084
400	0.411	0.374	0.407	0.271	0.198	0.179	0.203	0.144	0.325123	0.323689	0.332787	0.346988	0.332147	400	0.629888	0.683859	0.6878	0.633613	0.65879		400	0.668731	0.675084	0.691919	0.721311	0.689261		5	0.139384	0.332787	0.6878	0.691919
600	0.356	0.321	0.356	0.233	0.253	0.232	0.254	0.182	0.415435	0.41953	0.416393	0.438554	0.422478	600	0.690412	0.719198	0.717099	0.682353	0.702266		600	0.679051	0.728956	0.78742	0.746448	0.735469		5	0.138889	0.346988	0.633613	0.721311
800	0.216	0.207	0.228	0.162	0.393	0.346	0.382	0.253	0.64532	0.625678	0.62623	0.609639	0.626717	800	0.760043	0.737345	0.78146	0.712605	0.747863		800	0.78741	0.796296	0.808081	0.80929	0.800269		6	0.175887	0.415435	0.690412	0.679051
1000	0.155	0.121	0.151	0.158	0.454	0.432	0.459	0.257	0.745484	0.781193	0.752459	0.619277	0.724604	1000	0.889127	0.866762	0.856868	0.830252	0.860752		1000	0.867905	0.846801	0.899449	0.897814	0.877992		6	0.172996	0.41953	0.719198	0.728956
control	0.609	0.553	0.61	0.415										control	0	0	0	0	0		control	0	0	0	0	0		6	0.163695	0.416393	0.717099	0.78742
																												6	0.174603	0.438554	0.682353	0.746448
																												7	0.190071	0.64532	0.760043	0.78741
PC12	OD值				∆ mean value				Cell Mortality Rate				Mean															7	0.195499	0.625678	0.737345	0.796296
	1	2	3	4	1	2	3	4	1	2	3	4																7	0.188006	0.62623	0.78146	0.808081
25	1.616	1.796	1.83	0.514	0.251	0.298	0.252	0.081	0.13444	0.142311	0.121037	0.136134	0.133481															7	0.186508	0.609639	0.712605	0.80929
50	1.362	1.561	1.518	0.432	0.505	0.533	0.564	0.163	0.270487	0.254537	0.270893	0.27395	0.267467															8	0.221277	0.745484	0.889127	0.867905
100	1.639	1.102	1.072	0.362	0.228	0.992	1.01	0.233	0.122121	0.473734	0.48511	0.391597	0.368141															8	0.223629	0.781193	0.866762	0.846801
200	0.812	0.878	0.807	0.238	1.055	1.216	1.275	0.357	0.565078	0.580707	0.612392	0.6	0.589544															8	0.210697	0.752459	0.856868	0.899449
400	0.691	0.662	0.65	0.218	1.176	1.432	1.432	0.377	0.629888	0.683859	0.6878	0.633613	0.65879															8	0.22619	0.619277	0.830252	0.897814
600	0.578	0.588	0.589	0.189	1.289	1.506	1.493	0.406	0.690412	0.719198	0.717099	0.682353	0.702266
800	0.448	0.55	0.455	0.171	1.419	1.544	1.627	0.424	0.760043	0.737345	0.78146	0.712605	0.747863
1000	0.207	0.279	0.298	0.101	1.66	1.815	1.784	0.494	0.889127	0.866762	0.856868	0.830252	0.860752
control	1.867	2.094	2.082	0.595
PC12/NGF	OD值				∆ mean value				Cell Mortality Rate				Mean
	1	2	3	4	1	2	3	4	1	2	3	4
25	0.821	0.495	1.852	1.519	0.148	0.099	0.326	0.311	0.152735	0.166667	0.149679	0.169945	0.159756
50	0.621	0.371	1.406	1.116	0.348	0.223	0.772	0.714	0.359133	0.375421	0.354454	0.390164	0.369793
100	0.488	0.304	1.107	0.941	0.481	0.29	1.071	0.889	0.496388	0.488215	0.491736	0.485792	0.490533
200	0.401	0.232	0.887	0.682	0.568	0.362	1.291	1.148	0.586171	0.609428	0.592746	0.627322	0.603917
400	0.321	0.193	0.671	0.51	0.648	0.401	1.507	1.32	0.668731	0.675084	0.691919	0.721311	0.689261
600	0.311	0.161	0.463	0.464	0.658	0.433	1.715	1.366	0.679051	0.728956	0.78742	0.746448	0.735469
800	0.206	0.121	0.418	0.349	0.763	0.473	1.76	1.481	0.78741	0.796296	0.808081	0.80929	0.800269
1000	0.128	0.091	0.219	0.187	0.841	0.503	1.959	1.643	0.867905	0.846801	0.899449	0.897814	0.877992
control	0.969	0.594	2.178	1.83

## Sheet: 72-F1
A549	OD值				∆ mean value				Cell Mortality Rate				Mean	A549					Mean		SHSY-5Y					Mean			A549	SHSY-5Y	PC12	PC12/NGF
	1	2	3	4	1	2	3	4	1	2	3	4			Cell Mortality Rate							Cell Mortality Rate						1	0.0934394	0.0862069	0.155685	0.203545
25	0.912	1.001	0.747	0.483	0.094	0.091	0.069	0.048	0.0934394	0.0833333	0.0845588	0.0903955	0.0879318	25	0.0934394	0.0833333	0.0845588	0.0903955	0.0879318		25	0.0862069	0.100683	0.0831793	0.0896057	0.0899186		1	0.0833333	0.100683	0.178998	0.168627
50	0.853	0.931	0.701	0.462	0.153	0.161	0.115	0.069	0.152087	0.147436	0.140931	0.129944	0.1426	50	0.152087	0.147436	0.140931	0.129944	0.1426		50	0.217672	0.211604	0.238447	0.234767	0.225623		1	0.0845588	0.0831793	0.230145	0.206452
100	0.803	0.869	0.652	0.426	0.203	0.223	0.164	0.105	0.201789	0.204212	0.20098	0.19774	0.201181	100	0.201789	0.204212	0.20098	0.19774	0.201181		100	0.25	0.255973	0.253235	0.270609	0.257454		1	0.0903955	0.0896057	0.149537	0.180833
200	0.768	0.838	0.632	0.414	0.238	0.254	0.184	0.117	0.236581	0.232601	0.22549	0.220339	0.228753	200	0.236581	0.232601	0.22549	0.220339	0.228753		200	0.359914	0.334471	0.319778	0.333333	0.336874		2	0.152087	0.217672	0.512536	0.599893
400	0.755	0.829	0.617	0.401	0.239	0.263	0.199	0.13	0.237575	0.240842	0.243873	0.244821	0.241778	400	0.237575	0.240842	0.243873	0.244821	0.241778		400	0.411638	0.418089	0.428835	0.467742	0.431576		2	0.147436	0.211604	0.515513	0.531092
600	0.646	0.716	0.519	0.344	0.36	0.376	0.297	0.187	0.357853	0.344322	0.363971	0.352166	0.354578	600	0.357853	0.344322	0.363971	0.352166	0.354578		600	0.43319	0.498294	0.499076	0.505376	0.483984		2	0.140931	0.238447	0.490435	0.558065
800	0.606	0.682	0.497	0.312	0.4	0.41	0.319	0.219	0.397614	0.375458	0.390931	0.412429	0.394108	800	0.397614	0.375458	0.390931	0.412429	0.394108		800	0.635776	0.645051	0.64695	0.634409	0.640546		2	0.129944	0.234767	0.526537	0.534512
1000	0.591	0.594	0.415	0.299	0.415	0.498	0.401	0.232	0.412525	0.456044	0.491422	0.436911	0.449225	1000	0.412525	0.456044	0.491422	0.436911	0.449225		1000	0.728448	0.866894	0.824399	0.90681	0.831638		3	0.201789	0.25	0.667055	0.764769
control	1.006	1.092	0.816	0.531										control	0	0	0	0	0		control	0	0	0	0	0		3	0.204212	0.255973	0.691527	0.761345
																												3	0.20098	0.253235	0.665507	0.654839
																												3	0.19774	0.270609	0.697978	0.703366
SHSY-5Y	OD值				∆ mean value				Cell Mortality Rate				Mean	PC12					Mean		PC12/NGF					Mean		4	0.236581	0.359914	0.725364	0.834586
	1	2	3	4	1	2	3	4	1	2	3	4			Cell Mortality Rate							Cell Mortality Rate						4	0.232601	0.334471	0.698091	0.891877
25	0.424	0.527	0.496	0.508	0.04	0.059	0.045	0.05	0.0862069	0.100683	0.0831793	0.0896057	0.0899186	25	0.155685	0.178998	0.230145	0.149537	0.178591		25	0.203545	0.168627	0.206452	0.180833	0.189864		4	0.22549	0.319778	0.763478	0.808065
50	0.363	0.462	0.412	0.427	0.101	0.124	0.129	0.131	0.217672	0.211604	0.238447	0.234767	0.225623	50	0.512536	0.515513	0.490435	0.526537	0.511255		50	0.599893	0.531092	0.558065	0.534512	0.55589		4	0.220339	0.333333	0.7123	0.899601
100	0.348	0.436	0.404	0.407	0.116	0.15	0.137	0.151	0.25	0.255973	0.253235	0.270609	0.257454	100	0.667055	0.691527	0.665507	0.697978	0.680517		100	0.764769	0.761345	0.654839	0.703366	0.721079		5	0.237575	0.411638	0.805831	0.840494
200	0.297	0.39	0.368	0.372	0.167	0.196	0.173	0.186	0.359914	0.334471	0.319778	0.333333	0.336874	200	0.725364	0.698091	0.763478	0.7123	0.724808		200	0.834586	0.891877	0.808065	0.899601	0.858532		5	0.240842	0.418089	0.804296	0.908683
400	0.273	0.341	0.309	0.297	0.191	0.245	0.232	0.261	0.411638	0.418089	0.428835	0.467742	0.431576	400	0.805831	0.804296	0.817391	0.76369	0.797802		400	0.840494	0.908683	0.829032	0.905305	0.870879		5	0.243873	0.428835	0.817391	0.829032
600	0.263	0.294	0.271	0.276	0.201	0.292	0.27	0.282	0.43319	0.498294	0.499076	0.505376	0.483984	600	0.875802	0.812649	0.828986	0.801601	0.829759		600	0.914071	0.92605	0.835484	0.91158	0.896796		5	0.244821	0.467742	0.76369	0.905305
800	0.169	0.208	0.191	0.204	0.295	0.378	0.35	0.354	0.635776	0.645051	0.64695	0.634409	0.640546	800	0.902624	0.820406	0.874783	0.903538	0.875338		800	0.915682	0.922129	0.841935	0.925271	0.901254		6	0.357853	0.43319	0.875802	0.914071
1000	0.126	0.078	0.095	0.052	0.338	0.508	0.446	0.506	0.728448	0.866894	0.824399	0.90681	0.831638	1000	0.949854	0.923628	0.878841	0.957456	0.927445		1000	0.946831	0.961905	0.901613	0.966914	0.944316		6	0.344322	0.498294	0.812649	0.92605
control	0.464	0.586	0.541	0.558										control	0	0	0	0	0		control	0	0	0	0	0		6	0.363971	0.499076	0.828986	0.835484
																												6	0.352166	0.505376	0.801601	0.91158
																												7	0.397614	0.635776	0.902624	0.915682
PC12	OD值				∆ mean value				Cell Mortality Rate				Mean															7	0.375458	0.645051	0.820406	0.922129
	1	2	3	4	1	2	3	4	1	2	3	4																7	0.390931	0.64695	0.874783	0.841935
25	1.448	1.376	1.328	2.019	0.267	0.3	0.397	0.355	0.155685	0.178998	0.230145	0.149537	0.178591															7	0.412429	0.634409	0.903538	0.925271
50	0.836	0.812	0.879	1.124	0.879	0.864	0.846	1.25	0.512536	0.515513	0.490435	0.526537	0.511255															8	0.412525	0.728448	0.949854	0.946831
100	0.571	0.517	0.577	0.717	1.144	1.159	1.148	1.657	0.667055	0.691527	0.665507	0.697978	0.680517															8	0.456044	0.866894	0.923628	0.961905
200	0.471	0.506	0.408	0.683	1.244	1.17	1.317	1.691	0.725364	0.698091	0.763478	0.7123	0.724808															8	0.491422	0.824399	0.878841	0.901613
400	0.333	0.328	0.315	0.561	1.382	1.348	1.41	1.813	0.805831	0.804296	0.817391	0.76369	0.797802															8	0.436911	0.90681	0.957456	0.966914
600	0.213	0.314	0.295	0.471	1.502	1.362	1.43	1.903	0.875802	0.812649	0.828986	0.801601	0.829759
800	0.167	0.301	0.216	0.229	1.548	1.375	1.509	2.145	0.902624	0.820406	0.874783	0.903538	0.875338
1000	0.086	0.128	0.209	0.101	1.629	1.548	1.516	2.273	0.949854	0.923628	0.878841	0.957456	0.927445
control	1.715	1.676	1.725	2.374
PC12/NGF	OD值				∆ mean value				Cell Mortality Rate				Mean
	1	2	3	4	1	2	3	4	1	2	3	4
25	1.483	1.484	0.492	1.436	0.379	0.301	0.128	0.317	0.203545	0.168627	0.206452	0.180833	0.189864
50	0.745	0.837	0.274	0.816	1.117	0.948	0.346	0.937	0.599893	0.531092	0.558065	0.534512	0.55589
100	0.438	0.426	0.214	0.52	1.424	1.359	0.406	1.233	0.764769	0.761345	0.654839	0.703366	0.721079
200	0.308	0.193	0.119	0.176	1.554	1.592	0.501	1.577	0.834586	0.891877	0.808065	0.899601	0.858532
400	0.297	0.163	0.106	0.166	1.565	1.622	0.514	1.587	0.840494	0.908683	0.829032	0.905305	0.870879
600	0.16	0.132	0.102	0.155	1.702	1.653	0.518	1.598	0.914071	0.92605	0.835484	0.91158	0.896796
800	0.157	0.139	0.098	0.131	1.705	1.646	0.522	1.622	0.915682	0.922129	0.841935	0.925271	0.901254
1000	0.099	0.068	0.061	0.058	1.763	1.717	0.559	1.695	0.946831	0.961905	0.901613	0.966914	0.944316
control	1.862	1.785	0.62	1.753

## Sheet: summarizing-F1
A549	Cell Mortality Rate												A549	Cell Mortality Rate
	12h	24h	48h	72h										12h	24h	48h	72h
25	0.0161614	0.0176574	0.0328198	0.0879318									50µM	0.017248	0.0336336	0.0399376	0.1426
50	0.017248	0.0336336	0.0399376	0.1426									400µM	0.0477469	0.0939007	0.13171	0.241778
100	0.0313228	0.0708569	0.0819045	0.201181									800µM	0.0615574	0.141329	0.190021	0.394108
200	0.0427273	0.0851853	0.0910459	0.228753
400	0.0477469	0.0939007	0.13171	0.241778
600	0.0529407	0.102252	0.171795	0.354578
800	0.0615574	0.141329	0.190021	0.394108
1000	0.0700815	0.183527	0.220448	0.449225
SHSY-5Y	Cell Mortality Rate												SHSY-5Y	Cell Mortality Rate
	12h	24h	48h	72h										12h	24h	48h	72h
25	0.0198199	0.0382121	0.0429618	0.0899186									50µM	0.0314283	0.0610436	0.0806135	0.225623
50	0.0314283	0.0610436	0.0806135	0.225623									400µM	0.114759	0.318146	0.332147	0.431576
100	0.0506638	0.0959307	0.109413	0.257454									800µM	0.148976	0.584695	0.627	0.641
200	0.0540156	0.101719	0.155062	0.336874
400	0.114759	0.318146	0.332147	0.431576
600	0.127226	0.362295	0.422478	0.483984
800	0.148976	0.584695	0.627	0.641
1000	0.164542	0.604639	0.724604	0.831638
PC12	Cell Mortality Rate												PC12	Cell Mortality Rate
	12h	24h	48h	72h										12h	24h	48h	72h
25	0.0853635	0.110933	0.133481	0.178591									50µM	0.157813	0.172261	0.267467	0.511255
50	0.157813	0.172261	0.267467	0.511255									400µM	0.363576	0.538072	0.65879	0.797802
100	0.19049	0.242725	0.368141	0.680517									800µM	0.601678	0.703833	0.747863	0.875338
200	0.298298	0.523053	0.589544	0.724808
400	0.363576	0.538072	0.65879	0.797802
600	0.425289	0.590882	0.702266	0.829759
800	0.601678	0.703833	0.747863	0.875338
1000	0.684759	0.775879	0.860752	0.927445
PC12/NGF	Cell Mortality Rate												PC12-NGF	Cell Mortality Rate
	12h	24h	48h	72h										12h	24h	48h	72h
25	0.0877895	0.120029	0.159756	0.189864									50µM	0.17653	0.234254	0.369793	0.55589
50	0.17653	0.234254	0.369793	0.55589									400µM	0.52691	0.555333	0.689	0.870879
100	0.336317	0.396982	0.490533	0.721079									800µM	0.735588	0.759207	0.800269	0.901254
200	0.454241	0.551386	0.603917	0.858532
400	0.52691	0.555333	0.689	0.870879
600	0.54035	0.620154	0.735469	0.896796
800	0.735588	0.759207	0.800269	0.901254
1000	0.791597	0.822257	0.877992	0.944316
12h	Cell Mortality Rate												12h	Cell Mortality Rate
	A549	SH-SY5Y	PC12	PC12-NGF										A549	SHSY-5Y	PC12	PC12-NGF
25	0.0161614	0.0198199	0.0853635	0.0877895									50µM	0.017248	0.0314283	0.157813	0.17653
50	0.017248	0.0314283	0.157813	0.17653									400µM	0.0477469	0.114759	0.363576	0.52691
100	0.0313228	0.0506638	0.19049	0.336317									800µM	0.0615574	0.148976	0.601678	0.735588
200	0.0427273	0.0540156	0.298298	0.454241
400	0.0477469	0.114759	0.363576	0.52691
600	0.0529407	0.127226	0.425289	0.54035
800	0.0615574	0.148976	0.601678	0.735588
1000	0.0700815	0.164542	0.684759	0.791597
24h	Cell Mortality Rate												24h	Cell Mortality Rate
	A549	SH-SY5Y	PC12	PC12-NGF										A549	SHSY-5Y	PC12	PC12-NGF
25	0.0176574	0.0382121	0.110933	0.120029									50µM	0.0336336	0.0610436	0.172261	0.234254
50	0.0336336	0.0610436	0.172261	0.234254									400µM	0.0939007	0.318146	0.538072	0.555333
100	0.0708569	0.0959307	0.242725	0.396982									800µM	0.141329	0.584695	0.703833	0.759207
200	0.0851853	0.101719	0.523053	0.551386
400	0.0939007	0.318146	0.538072	0.555333
600	0.102252	0.362295	0.590882	0.620154
800	0.141329	0.584695	0.703833	0.759207
1000	0.183527	0.604639	0.775879	0.822257
48h	Cell Mortality Rate												48h	Cell Mortality Rate
	A549	SH-SY5Y	PC12	PC12-NGF										A549	SHSY-5Y	PC12	PC12-NGF
25	0.0328198	0.0429618	0.133481	0.159756									50µM	0.0399376	0.0806135	0.267467	0.369793
50	0.0399376	0.0806135	0.267467	0.369793									400µM	0.13171	0.332147	0.65879	0.689
100	0.0819045	0.109413	0.368141	0.490533									800µM	0.190021	0.627	0.747863	0.800269
200	0.0910459	0.155062	0.589544	0.603917
400	0.13171	0.332147	0.65879	0.689
600	0.171795	0.422478	0.702266	0.735469
800	0.190021	0.627	0.747863	0.800269
1000	0.220448	0.724604	0.860752	0.877992
72h	Cell Viability												72h	Cell Viability
	A549	SH-SY5Y	PC12	PC12-NGF										A549	SHSY-5Y	PC12	PC12-NGF
25	0.0879318	0.0899186	0.178591	0.189864									50µM	0.1426	0.225623	0.511255	0.55589
50	0.1426	0.225623	0.511255	0.55589									400µM	0.241778	0.431576	0.797802	0.870879
100	0.201181	0.257454	0.680517	0.721079									800µM	0.394108	0.641	0.875338	0.901254
200	0.228753	0.336874	0.724808	0.858532
400	0.241778	0.431576	0.797802	0.870879
600	0.354578	0.483984	0.829759	0.896796
800	0.394108	0.641	0.875338	0.901254
1000	0.449225	0.831638	0.927445	0.944316

## Sheet: Sheet1-F1
											采用Kruskal-Wallis非参数检验法，比较四组细胞在不同FAC浓度和不同作用时间下死亡率的整体分布							A549	FAC25方差齐	12h:48h/72h, p<0.001; 24:48h/72h, p<0.001; 48h:72h, p<0.001			12h	FAC25方差齐	A549:PC12/NGF, P<0.001; 5Y:PC12/NGF, P<0.001
Time	Celltype	FAC25	FAC50	FAC100	FAC200	FAC400	FAC600	FAC800	FAC1000										FAC50方差齐	12h:48h, p=0,001; 12h:72h, p<0.001; 24:72h, p<0.001; 48h:72h, p<0.001				FAC50方差齐	A549:PC12/NGF, P<0.001; 5Y:PC12/NGF, P<0.001
1	1	0.018	0.022	0.029	0.041	0.043	0.047	0.063	0.067			A549死亡率的分布在FAC类别上不完全相同							FAC100方差齐	12h:24/48h/72h, p<0,001; 24:48h, p=0.004; 24h:72h, p<0.001; 48h:72h, p<0.001				FAC100方差不齐	A549:PC12/NGF, P<0.001; 5Y:PC12/NGF, P<0.001
1	1	0.011	0.018	0.036	0.04	0.043	0.052	0.056	0.069			SHSY-5Y死亡率的分布在FAC类别上不完全相同							FAC200方差不齐	12h:24/48h/72h, p<0,001; 24h:72h, p<0.001; 48h:72h, p<0.001				FAC200方差不齐	A549:NGF, P=0.001; 5Y:NGF, P=0.001
1	1	0.015	0.013	0.03	0.046	0.053	0.056	0.063	0.068			PC12死亡率的分布在FAC类别上不完全相同							FAC400方差不齐	12h:24/48h/72h, p<0,001; 24:48h, p=0.004; 24h:72h, p<0.001; 48h:72h, p<0.001				FAC400方差不齐	A549:5Y/PC12/NGF, P<0.001; 5Y:PC12/NGF, P<0.001; PC12/NGF, P<0.001
1	1	0.021	0.016	0.031	0.043	0.052	0.056	0.064	0.077			PC12/NGF死亡率的分布在FAC类别上不完全相同							FAC600方差齐	12h:24/48h/72h, p<0,001; 24h:48h/72h, p<0.001; 48h:72h, p<0.001				FAC600方差不齐	A549:5Y, P=0.001; A549:PC12/NGF, P<0.001; 5Y:PC12/NGF, P<0.001; PC12/NGF, P<0.001
2	1	0.0171233	0.0342466	0.0736301	0.0856164	0.0907534	0.0993151	0.148973	0.188356			A549死亡率的分布在Time类别上相同							FAC800方差齐	12h:24/48h/72h, p<0,001; 24h:48h/72h, p<0.001; 48h:72h, p<0.001				FAC800方差齐	A549:5Y/PC12/NGF, P<0.001; 5Y:PC12/NGF, P<0.001; PC12/NGF, P<0.001
2	1	0.0176056	0.0334507	0.068662	0.0862676	0.100352	0.103873	0.140845	0.177817			SHSY-5Y死亡率的分布在Time类别上不完全相同							FAC1000方差齐	12h:24/48h, p<0.001; 12h:72h, p=0.001; 24h:48h, p=0.001; 24h:72h, p=0.002; 48h:72h, p=0.002				FAC1000方差不齐	A549:5Y/NGF, P<0.001; A549:PC12, P=0.001; 5Y:PC12, P=0.001; 5Y:NGF, P<0.001
2	1	0.0160142	0.0355872	0.0729537	0.0836299	0.0907473	0.0978648	0.133452	0.183274			PC12死亡率的分布在Time类别上不完全相同						SHSY-5Y	FAC25方差不齐	12h:24h, p=0.011; 12h:48h, p=0.002; 12h:72h, p<0.00; 24h:72h, p<0.001; 48h:72h, p<0.001			24h	FAC25方差不齐	A549:NGF, P=0.017
2	1	0.0198864	0.03125	0.0681818	0.0852273	0.09375	0.107955	0.142045	0.184659										FAC50方差齐	12h:24h, p=0.003; 12h:48h/72h, p<0.001; 24h:72h, p<0.001; 48h:72h, p<0.001				FAC50方差齐	A549:PC12, P=0.006; A549:NGF, P=0.003
3	1	0.0340426	0.0368794	0.0765957	0.0893617	0.121986	0.175887	0.190071	0.221277			PC12/NGF死亡率的分布在Time类别上不完全相同							FAC100方差齐	12h:24h/48h/72h, p<0.001; 24h:72h, p<0.001; 48h:72h, p<0.001				FAC100方差不齐	A549:NGF, P=0.004
3	1	0.0323488	0.0379747	0.0801688	0.0872011	0.126582	0.172996	0.195499	0.223629										FAC200方差不齐	12h:24h/72h, p<0.001; 12h:48h, p=0.001; 24h:48h, p=0.007; 24h:72h, p<0.001; 48h:72h, p<0.001				FAC200方差齐	A549:5Y, P=0.007; A549:PC12, P=0.019; A549:NGF, P=0.034
3	1	0.0291734	0.0372771	0.0875203	0.0923825	0.139384	0.163695	0.188006	0.210697		采用ANOVA方差分析进行组间比较，方差齐：Bonferroni; 方差不齐：Dunntt's T3								FAC400方差齐	12h:24h/48h/72h, p<0.001; 24h:72h, p<0.001; 48h:72h, p<0.001				FAC400方差齐	A549:5Y, P=0.014; A549:PC12, P=0.001; A549:NGF, P<0.001
3	1	0.0357143	0.047619	0.0833333	0.0952381	0.138889	0.174603	0.186508	0.22619		A549	12h方差齐	25:100,p=0.001; 25:200/400/600/800/1000, p<0.001; 50:100, p=0.001; 50:200/400/600/800/1000, p<0.001; 100:200, p=0.023; 100:400/600/800/1000, p<0.001; 200:600, p=0.044; 200:800/1000, p<0.001; 400:800, p=0.002; 400:1000, p<0.001; 600:1000, p<0.001						FAC600方不齐	12h:24h/48h, p<0.001; 12h:72h, p=0.001; 24h:48h, p=0.001; 24h:72h, p=0.015				FAC600方差齐	A549:5Y, P=0.011; A549:PC12, P=0.002; A549:NGF, P<0.001
4	1	0.0934394	0.152087	0.201789	0.236581	0.237575	0.357853	0.397614	0.412525										FAC800方差不齐	12h:24h, p=0.001; 12h:48h/72h, p<0.001				FAC800方差齐	A549:5Y, P=0.016; A549:PC12, P=0.002; A549:NGF, P<0.001
4	1	0.0833333	0.147436	0.204212	0.232601	0.240842	0.344322	0.375458	0.456044										FAC1000方差齐	12h:24h/48h/72h, p<0.001; 24h:72h, p=0.001				FAC1000方差齐	A549:5Y, P=0.009; A549:PC12, P=0.030; A549:NGF, P<0.001; 5Y:NGF, P=0.011
4	1	0.0845588	0.140931	0.20098	0.22549	0.243873	0.363971	0.390931	0.491422			24h方差齐	25:50/100/200/400/600/800/1000, p<0.001; 50:100/200/400/600/800/1000, p<0.001; 100:200,p=0.001; 100:400/600/800/1000, p<0.001; 200:600/800/1000, p<0.001; 400:800/1000, p<0.001; 600:800/1000, p<0.001; 800:1000, p<0.001					PC12	FAC25方差齐	12h:48h, p=0.029; 12h:72h, p<0.001; 24h:72h, p=0.002; 48h:72h, p=0.043			48h	FAC25方差齐
4	1	0.0903955	0.129944	0.19774	0.220339	0.244821	0.352166	0.412429	0.436911										FAC50方差齐	12h:24/48h/72h, p<0.001; 24h:72h, p<0.001; 48h:72h, p<0.001				FAC50方差齐
1	2	0.026	0.032	0.052	0.048	0.116	0.129	0.148	0.168										FAC100方差不齐	12h:72h, p<0.001; 24h:72h, p<0.001				FAC100方差齐
1	2	0.026	0.039	0.052	0.059	0.118	0.124	0.144	0.17			48h方差齐	25:100/200/400/600/800/1000, p<0.001; 50:100/200/400/600/800/1000, p<0.001; 100:400/600/800/1000, p<0.001; 200:400/600/800/1000, p<0.001; 400:600/800/1000, p<0.001; 600:800, p=0.002; 600/1000, p<0.001; 800:1000, p<0.001						FAC200方差齐	24h:72h, p<0.001; 48h:72h, p=0.002				FAC200方差不齐
1	2	0.013	0.033	0.053	0.046	0.113	0.132	0.152	0.166										FAC400方差齐	12h:24h, p=0.010; 12h:48h/72h, p<0.001; 24h:72h, p<0.001; 48h:72h, p=0.044				FAC400方差齐
1	2	0.014	0.021	0.046	0.053	0.113	0.123	0.151	0.155										FAC600方差齐	12h:24h, p=0.010; 12h:48h/72h, p<0.001; 24h:48h, p=0.019; 24h:72h, p<0.001; 48h:72h, p=0.007				FAC600方差齐
2	2	0.0437637	0.0612691	0.0919037	0.100656	0.310722	0.356674	0.610503	0.599562			72h方差不齐	25:50, p=0.004; 25:100/200/400/600/800, p<0.001; 25:1000, p=0.001; 50:100, p=0.006; 50:/200/600/800, p<0.001; 50:400, p=0.001; 50:1000, p=0.002; 100:200, p=0.026; 100:400/600, p<0.001; 2100:800, p=0.001; 100:1000, p=0.005; 200:600/800, p<0.001; 100:1000, p=0.006; 400:600, p<0.001; 400:800, p=0.002; 400:1000, p=0.009						FAC800方差齐	12h:24h, p=0.008; 12h:48h/72h, p<0.001; 24h:72h, p<0.001; 48h:72h, p=0.002				FAC800方差齐
2	2	0.0364807	0.0622318	0.100858	0.10515	0.332618	0.369099	0.635193	0.697425										FAC1000方差不齐	12h:48h, p=0,010; 12h:72h, p=0.002				FAC1000方差齐
2	2	0.0331675	0.053068	0.0895522	0.0912106	0.296849	0.351575	0.552239	0.535655									PC12/NGF	FAC25方差不齐	12h:48h, p<0.001; 12h:72h, p=0.003; 24h:48h, p=0.017; 24h:72h, p=0.006			72h	FAC25方差齐
2	2	0.0394366	0.0676056	0.101408	0.109859	0.332394	0.371831	0.540845	0.585915		SHSY-5Y	12h方差齐	50:400/800, p<0.001; 400:800, p<0.001						FAC50方差齐	12h:24/48h/72h, p<0.001; 24h:48h/72h, p<0.001; 48h:72h, p<0.001				FAC50方差齐
3	2	0.0410509	0.0853859	0.111658	0.165846	0.325123	0.415435	0.64532	0.745484			24h方差不齐	50:800, p=0.001; 50:1000, p=0.004; 400:800, p=0.005						FAC100方差不齐	12h:48h, p=0.010; 12h:72h, p<0.001; 24h:48h, p=0.001; 24h:72h, p=0.001; 48h:72h, p=0.011				FAC100方差不齐
3	2	0.039783	0.074141	0.101266	0.16094	0.323689	0.41953	0.625678	0.781193			48h方差不齐	50:400/800, p<0.001; 400:800, p<0.001						FAC200方差齐	12h:24h, p=0.009; 12h:48h/72h, p<0.001; 24h:72h, p<0.001; 48h:72h, p<0.001				FAC200方差齐
3	2	0.052459	0.0737705	0.111475	0.134426	0.332787	0.416393	0.62623	0.752459			72h方差不齐	50:400, p=0.001; 50:800, p<0.001; 400:800, p=0.002						FAC400方差不齐	12h:48h, p=0.003; 12h:72h, p<0.001; 24h:48h, p=0.001; 24h:72h, p=0.001; 48h:72h, p=0.004
3	2	0.0385542	0.0891566	0.113253	0.159036	0.346988	0.438554	0.609639	0.619277		PC12	12h方差不齐	50:400, p=0.003; 50:800, p<0.001; 400:800, p<0.001						FAC600方差齐	12h:48h/72h, p<0.001; 24h:48h, p=0.004; 24h:72h, p<0.001; 48h:72h, p=0.004				FAC400方差齐
4	2	0.0862069	0.217672	0.25	0.359914	0.411638	0.43319	0.635776	0.728448			24h方差不齐	50:400, p=0.001; 50:800, p<0.001						FAC800方差齐	12h:72h, p<0.001; 24h:72h, p<0.001; 48h:72h, p=0.004
4	2	0.100683	0.211604	0.255973	0.334471	0.418089	0.498294	0.645051	0.866894			48h方差不齐	50:400, p=0.001; 50:800, p<0.001						FAC1000方差不齐	12h:48h, p=0.048; 12h:72h, p=0.001; 24h:72h, p=0.004				FAC600方差齐
4	2	0.0831793	0.238447	0.253235	0.319778	0.428835	0.499076	0.64695	0.824399			72h方差齐	50:400/800, p<0.001; 400:800, p=0.032
4	2	0.0896057	0.234767	0.270609	0.333333	0.467742	0.505376	0.634409	0.90681		PC12/NGF	12h方差不齐	50:400, p=0.002; 50:800, p<0.001; 400:800, p=0.007											FAC800方差不齐
1	3	0.083	0.153	0.205	0.81	0.351	0.431	0.639	0.719			24h方差齐	50:400/800, p<0.001; 400:800, p<0.001
1	3	0.098	0.117	0.203	0.316	0.391	0.441	0.6	0.652			48h方差齐	50:400/800, p<0.001; 400:800, p<0.001											FAC1000方差齐
1	3	0.083	0.157	0.142	0.269	0.34	0.386	0.59	0.633			72h方差齐	50:400/800, p<0.001
1	3	0.077	0.204	0.212	0.327	0.373	0.443	0.573	0.735
2	3	0.108424	0.18432	0.272727	0.530442	0.546289	0.587156	0.662219	0.698082
2	3	0.116057	0.18601	0.243243	0.500795	0.511924	0.562798	0.717011	0.844197
2	3	0.1179	0.167814	0.240964	0.554217	0.684165	0.69105	0.758176	0.856282
2	3	0.101351	0.150901	0.213964	0.506757	0.40991	0.522523	0.677928	0.704955
3	3	0.13444	0.270487	0.122121	0.565078	0.629888	0.690412	0.760043	0.889127
3	3	0.142311	0.254537	0.473734	0.580707	0.683859	0.719198	0.737345	0.866762
3	3	0.121037	0.270893	0.48511	0.612392	0.6878	0.717099	0.78146	0.856868
3	3	0.136134	0.27395	0.391597	0.6	0.633613	0.682353	0.712605	0.830252
4	3	0.155685	0.512536	0.667055	0.725364	0.805831	0.875802	0.902624	0.949854
4	3	0.178998	0.515513	0.691527	0.698091	0.804296	0.812649	0.820406	0.923628
4	3	0.230145	0.490435	0.665507	0.763478	0.817391	0.828986	0.874783	0.878841
4	3	0.149537	0.526537	0.697978	0.7123	0.76369	0.801601	0.903538	0.957456
1	4	0.08	0.181	0.382	0.51	0.569	0.576	0.743	0.813
1	4	0.089	0.177	0.321	0.413	0.487	0.528	0.749	0.768
1	4	0.092	0.164	0.302	0.431	0.508	0.527	0.725	0.733
1	4	0.091	0.184	0.341	0.463	0.544	0.531	0.725	0.853
2	4	0.113272	0.228002	0.399125	0.566845	0.568789	0.603306	0.712688	0.813807
2	4	0.135092	0.25752	0.379947	0.537731	0.540369	0.587863	0.740897	0.803694
2	4	0.125868	0.217882	0.408854	0.530382	0.539062	0.643229	0.764757	0.792535
2	4	0.105882	0.233613	0.4	0.570588	0.573109	0.646218	0.818487	0.878992
3	4	0.152735	0.359133	0.496388	0.586171	0.668731	0.679051	0.78741	0.867905
3	4	0.166667	0.375421	0.488215	0.609428	0.675084	0.728956	0.796296	0.846801
3	4	0.149679	0.354454	0.491736	0.592746	0.691919	0.78742	0.808081	0.899449
3	4	0.169945	0.390164	0.485792	0.627322	0.721311	0.746448	0.80929	0.897814
4	4	0.203545	0.599893	0.764769	0.834586	0.840494	0.914071	0.915682	0.946831
4	4	0.168627	0.531092	0.761345	0.891877	0.908683	0.92605	0.922129	0.961905
4	4	0.206452	0.558065	0.654839	0.808065	0.829032	0.835484	0.841935	0.901613
4	4	0.180833	0.534512	0.703366	0.899601	0.905305	0.91158	0.925271	0.966914
FAC	Celltype	12h	24h	48h	72h		FAC	Time	A549	SHSY-5Y	PC12	PC12/NGF	Control
1	1	0.018	0.0171233	0.0340426	0.093		1	1	0.018	0.026	0.083	0.08	0
1	1	0.011	0.0176056	0.0323488	0.083		1	1	0.011	0.026	0.098	0.089	0
1	1	0.015	0.0160142	0.0291734	0.085		1	1	0.015	0.013	0.083	0.092	0
1	1	0.021	0.0198864	0.0357143	0.09		1	1	0.021	0.014	0.077	0.091	0
2	1	0.022	0.0342466	0.0368794	0.152		1	2	0.0171233	0.0437637	0.108424	0.113272	0
2	1	0.018	0.0334507	0.0379747	0.147		1	2	0.0176056	0.0364807	0.116057	0.135092	0
2	1	0.013	0.0355872	0.0372771	0.141		1	2	0.0160142	0.0331675	0.1179	0.125868	0
2	1	0.016	0.03125	0.047619	0.13		1	2	0.0198864	0.0394366	0.101351	0.105882	0
3	1	0.029	0.0736301	0.0765957	0.202		1	3	0.0340426	0.0410509	0.13444	0.152735	0
3	1	0.036	0.068662	0.0801688	0.204		1	3	0.0323488	0.039783	0.142311	0.166667	0
3	1	0.03	0.0729537	0.0875203	0.201		1	3	0.0291734	0.052459	0.121037	0.149679	0
3	1	0.031	0.0681818	0.0833333	0.198		1	3	0.0357143	0.0385542	0.136134	0.169945	0
4	1	0.041	0.0856164	0.0893617	0.237		1	4	0.0934394	0.0862069	0.155685	0.203545	0
4	1	0.04	0.0862676	0.0872011	0.233		1	4	0.0833333	0.100683	0.178998	0.168627	0
4	1	0.046	0.0836299	0.0923825	0.225		1	4	0.0845588	0.0831793	0.230145	0.206452	0
4	1	0.043	0.0852273	0.0952381	0.22		1	4	0.0903955	0.0896057	0.149537	0.180833	0
5	1	0.043	0.0907534	0.121986	0.238		2	1	0.022	0.032	0.153	0.181	0
5	1	0.043	0.100352	0.126582	0.241		2	1	0.018	0.039	0.117	0.177	0
5	1	0.053	0.0907473	0.139384	0.244		2	1	0.013	0.033	0.157	0.164	0
5	1	0.052	0.09375	0.138889	0.245		2	1	0.016	0.021	0.204	0.184	0
6	1	0.047	0.0993151	0.175887	0.358		2	2	0.0342466	0.0612691	0.18432	0.228002	0
6	1	0.052	0.103873	0.172996	0.344		2	2	0.0334507	0.0622318	0.18601	0.25752	0
6	1	0.056	0.0978648	0.163695	0.364		2	2	0.0355872	0.053068	0.167814	0.217882	0
6	1	0.056	0.107955	0.174603	0.352		2	2	0.03125	0.0676056	0.150901	0.233613	0
7	1	0.063	0.148973	0.190071	0.398		2	3	0.0368794	0.0853859	0.270487	0.359133	0
7	1	0.056	0.140845	0.195499	0.375		2	3	0.0379747	0.074141	0.254537	0.375421	0
7	1	0.063	0.133452	0.188006	0.391		2	3	0.0372771	0.0737705	0.270893	0.354454	0
7	1	0.064	0.142045	0.186508	0.412		2	3	0.047619	0.0891566	0.27395	0.390164	0
8	2	0.067	0.188356	0.221277	0.413		2	4	0.152087	0.217672	0.512536	0.599893	0
8	1	0.069	0.177817	0.223629	0.456		2	4	0.147436	0.211604	0.515513	0.531092	0
8	1	0.068	0.183274	0.210697	0.491		2	4	0.140931	0.238447	0.490435	0.558065	0
8	1	0.077	0.184659	0.22619	0.437		2	4	0.129944	0.234767	0.526537	0.534512	0
1	2	0.026	0.0437637	0.0410509	0.0862069		3	1	0.029	0.052	0.205	0.382	0
1	2	0.026	0.0364807	0.039783	0.100683		3	1	0.036	0.052	0.203	0.321	0
1	2	0.013	0.0331675	0.052459	0.0831793		3	1	0.03	0.053	0.142	0.302	0
1	2	0.014	0.0394366	0.0385542	0.0896057		3	1	0.031	0.046	0.212	0.341	0
2	2	0.032	0.0612691	0.0853859	0.217672		3	2	0.0736301	0.0919037	0.272727	0.399125	0
2	2	0.039	0.0622318	0.074141	0.211604		3	2	0.068662	0.100858	0.243243	0.379947	0
2	2	0.033	0.053068	0.0737705	0.238447		3	2	0.0729537	0.0895522	0.240964	0.408854	0
2	2	0.021	0.0676056	0.0891566	0.234767		3	2	0.0681818	0.101408	0.213964	0.4	0
3	2	0.052	0.0919037	0.111658	0.25		3	3	0.0765957	0.111658	0.122121	0.496388	0
3	2	0.052	0.100858	0.101266	0.255973		3	3	0.0801688	0.101266	0.473734	0.488215	0
3	2	0.053	0.0895522	0.111475	0.253235		3	3	0.0875203	0.111475	0.48511	0.491736	0
3	2	0.046	0.101408	0.113253	0.270609		3	3	0.0833333	0.113253	0.391597	0.485792	0
4	2	0.048	0.100656	0.165846	0.359914		3	4	0.201789	0.25	0.667055	0.764769	0
4	2	0.059	0.10515	0.16094	0.334471		3	4	0.204212	0.255973	0.691527	0.761345	0
4	2	0.046	0.0912106	0.134426	0.319778		3	4	0.20098	0.253235	0.665507	0.654839	0
4	2	0.053	0.109859	0.159036	0.333333		3	4	0.19774	0.270609	0.697978	0.703366	0
5	2	0.116	0.310722	0.325123	0.411638		4	1	0.041	0.048	0.81	0.51	0
5	2	0.118	0.332618	0.323689	0.418089		4	1	0.04	0.059	0.316	0.413	0
5	2	0.113	0.296849	0.332787	0.428835		4	1	0.046	0.046	0.269	0.431	0
5	2	0.113	0.332394	0.346988	0.467742		4	1	0.043	0.053	0.327	0.463	0
6	2	0.129	0.356674	0.415435	0.43319		4	2	0.0856164	0.100656	0.530442	0.566845	0
6	2	0.124	0.369099	0.41953	0.498294		4	2	0.0862676	0.10515	0.500795	0.537731	0
6	2	0.132	0.351575	0.416393	0.499076		4	2	0.0836299	0.0912106	0.554217	0.530382	0
6	2	0.123	0.371831	0.438554	0.505376		4	2	0.0852273	0.109859	0.506757	0.570588	0
7	2	0.148	0.610503	0.64532	0.635776		4	3	0.0893617	0.165846	0.565078	0.586171	0
7	2	0.144	0.635193	0.625678	0.645051		4	3	0.0872011	0.16094	0.580707	0.609428	0
7	2	0.152	0.552239	0.62623	0.64695		4	3	0.0923825	0.134426	0.612392	0.592746	0
7	2	0.151	0.540845	0.609639	0.634409		4	3	0.0952381	0.159036	0.6	0.627322	0
8	2	0.168	0.599562	0.745484	0.728448		4	4	0.236581	0.359914	0.725364	0.834586	0
8	2	0.17	0.697425	0.781193	0.866894		4	4	0.232601	0.334471	0.698091	0.891877	0
8	2	0.166	0.535655	0.752459	0.824399		4	4	0.22549	0.319778	0.763478	0.808065	0
8	2	0.155	0.585915	0.619277	0.90681		4	4	0.220339	0.333333	0.7123	0.899601	0
1	3	0.083	0.108424	0.13444	0.155685		5	1	0.043	0.116	0.351	0.569	0
1	3	0.098	0.116057	0.142311	0.178998		5	1	0.043	0.118	0.391	0.487	0
1	3	0.083	0.1179	0.121037	0.230145		5	1	0.053	0.113	0.34	0.508	0
1	3	0.077	0.101351	0.136134	0.149537		5	1	0.052	0.113	0.373	0.544	0
2	3	0.153	0.18432	0.270487	0.512536		5	2	0.0907534	0.310722	0.546289	0.568789	0
2	3	0.117	0.18601	0.254537	0.515513		5	2	0.100352	0.332618	0.511924	0.540369	0
2	3	0.157	0.167814	0.270893	0.490435		5	2	0.0907473	0.296849	0.684165	0.539062	0
2	3	0.204	0.150901	0.27395	0.526537		5	2	0.09375	0.332394	0.40991	0.573109	0
3	3	0.205	0.272727	0.122121	0.667055		5	3	0.121986	0.325123	0.629888	0.668731	0
3	3	0.203	0.243243	0.473734	0.691527		5	3	0.126582	0.323689	0.683859	0.675084	0
3	3	0.142	0.240964	0.48511	0.665507		5	3	0.139384	0.332787	0.6878	0.691919	0
3	3	0.212	0.213964	0.391597	0.697978		5	3	0.138889	0.346988	0.633613	0.721311	0
4	3	0.81	0.530442	0.565078	0.725364		5	4	0.237575	0.411638	0.805831	0.840494	0
4	3	0.316	0.500795	0.580707	0.698091		5	4	0.240842	0.418089	0.804296	0.908683	0
4	3	0.269	0.554217	0.612392	0.763478		5	4	0.243873	0.428835	0.817391	0.829032	0
4	3	0.327	0.506757	0.6	0.7123		5	4	0.244821	0.467742	0.76369	0.905305	0
5	3	0.351	0.546289	0.629888	0.805831		6	1	0.047	0.129	0.431	0.576	0
5	3	0.391	0.511924	0.683859	0.804296		6	1	0.052	0.124	0.441	0.528	0
5	3	0.34	0.684165	0.6878	0.817391		6	1	0.056	0.132	0.386	0.527	0
5	3	0.373	0.40991	0.633613	0.76369		6	1	0.056	0.123	0.443	0.531	0
6	3	0.431	0.587156	0.690412	0.875802		6	2	0.0993151	0.356674	0.587156	0.603306	0
6	3	0.441	0.562798	0.719198	0.812649		6	2	0.103873	0.369099	0.562798	0.587863	0
6	3	0.386	0.69105	0.717099	0.828986		6	2	0.0978648	0.351575	0.69105	0.643229	0
6	3	0.443	0.522523	0.682353	0.801601		6	2	0.107955	0.371831	0.522523	0.646218	0
7	3	0.639	0.662219	0.760043	0.902624		6	3	0.175887	0.415435	0.690412	0.679051	0
7	3	0.6	0.717011	0.737345	0.820406		6	3	0.172996	0.41953	0.719198	0.728956	0
7	3	0.59	0.758176	0.78146	0.874783		6	3	0.163695	0.416393	0.717099	0.78742	0
7	3	0.573	0.677928	0.712605	0.903538		6	3	0.174603	0.438554	0.682353	0.746448	0
8	3	0.719	0.698082	0.889127	0.949854		6	4	0.357853	0.43319	0.875802	0.914071	0
8	3	0.652	0.844197	0.866762	0.923628		6	4	0.344322	0.498294	0.812649	0.92605	0
8	3	0.633	0.856282	0.856868	0.878841		6	4	0.363971	0.499076	0.828986	0.835484	0
8	3	0.735	0.704955	0.830252	0.957456		6	4	0.352166	0.505376	0.801601	0.91158	0
1	4	0.08	0.113272	0.152735	0.203545		7	1	0.063	0.148	0.639	0.743	0
1	4	0.089	0.135092	0.166667	0.168627		7	1	0.056	0.144	0.6	0.749	0
1	4	0.092	0.125868	0.149679	0.206452		7	1	0.063	0.152	0.59	0.725	0
1	4	0.091	0.105882	0.169945	0.180833		7	1	0.064	0.151	0.573	0.725	0
2	4	0.181	0.228002	0.359133	0.599893		7	2	0.148973	0.610503	0.662219	0.712688	0
2	4	0.177	0.25752	0.375421	0.531092		7	2	0.140845	0.635193	0.717011	0.740897	0
2	4	0.164	0.217882	0.354454	0.558065		7	2	0.133452	0.552239	0.758176	0.764757	0
2	4	0.184	0.233613	0.390164	0.534512		7	2	0.142045	0.540845	0.677928	0.818487	0
3	4	0.382	0.399125	0.496388	0.764769		7	3	0.190071	0.64532	0.760043	0.78741	0
3	4	0.321	0.379947	0.488215	0.761345		7	3	0.195499	0.625678	0.737345	0.796296	0
3	4	0.302	0.408854	0.491736	0.654839		7	3	0.188006	0.62623	0.78146	0.808081	0
3	4	0.341	0.4	0.485792	0.703366		7	3	0.186508	0.609639	0.712605	0.80929	0
4	4	0.51	0.566845	0.586171	0.834586		7	4	0.397614	0.635776	0.902624	0.915682	0
4	4	0.413	0.537731	0.609428	0.891877		7	4	0.375458	0.645051	0.820406	0.922129	0
4	4	0.431	0.530382	0.592746	0.808065		7	4	0.390931	0.64695	0.874783	0.841935	0
4	4	0.463	0.570588	0.627322	0.899601		7	4	0.412429	0.634409	0.903538	0.925271	0
5	4	0.569	0.568789	0.668731	0.840494		8	2	0.067	0.168	0.719	0.813	0
5	4	0.487	0.540369	0.675084	0.908683		8	1	0.069	0.17	0.652	0.768	0
5	4	0.508	0.539062	0.691919	0.829032		8	1	0.068	0.166	0.633	0.733	0
5	4	0.544	0.573109	0.721311	0.905305		8	1	0.077	0.155	0.735	0.853	0
6	4	0.576	0.603306	0.679051	0.914071		8	2	0.188356	0.599562	0.698082	0.813807	0
6	4	0.528	0.587863	0.728956	0.92605		8	2	0.177817	0.697425	0.844197	0.803694	0
6	4	0.527	0.643229	0.78742	0.835484		8	2	0.183274	0.535655	0.856282	0.792535	0
6	4	0.531	0.646218	0.746448	0.91158		8	2	0.184659	0.585915	0.704955	0.878992	0
7	4	0.743	0.712688	0.78741	0.915682		8	3	0.221277	0.745484	0.889127	0.867905	0
7	4	0.749	0.740897	0.796296	0.922129		8	3	0.223629	0.781193	0.866762	0.846801	0
7	4	0.725	0.764757	0.808081	0.841935		8	3	0.210697	0.752459	0.856868	0.899449	0
7	4	0.725	0.818487	0.80929	0.925271		8	3	0.22619	0.619277	0.830252	0.897814	0
8	4	0.813	0.813807	0.867905	0.946831		8	4	0.412525	0.728448	0.949854	0.946831	0
8	4	0.768	0.803694	0.846801	0.961905		8	4	0.456044	0.866894	0.923628	0.961905	0
8	4	0.733	0.792535	0.899449	0.901613		8	4	0.491422	0.824399	0.878841	0.901613	0
8	4	0.853	0.878992	0.897814	0.966914		8	4	0.436911	0.90681	0.957456	0.966914	0

## Sheet: 24-F2
A549	OD值				∆ mean value				Cell Mortality Rate				Mean	A549					Mean		SHSY-5Y					Mean		A549	SHSY-5Y	PC12	PC12/NGF
	1	2	3	4	1	2	3	4	1	2	3	4			Cell Mortality Rate							Cell Mortality Rate					1	0.0171233	0.0437637	0.108424	0.113272
25	0.574	0.558	0.553	0.345	0.01	0.01	0.009	0.007	0.0171233	0.0176056	0.0160142	0.0198864	0.0176574	25	0.0171233	0.0176056	0.0160142	0.0198864	0.0176574		25	0.0437637	0.0364807	0.0331675	0.0394366	0.0382121	1	0.0176056	0.0364807	0.116057	0.135092
50	0.564	0.549	0.542	0.341	0.02	0.019	0.02	0.011	0.0342466	0.0334507	0.0355872	0.03125	0.0336336	50	0.0342466	0.0334507	0.0355872	0.03125	0.0336336		50	0.0612691	0.0622318	0.053068	0.0676056	0.0610436	1	0.0160142	0.0331675	0.1179	0.125868
100	0.541	0.529	0.521	0.328	0.043	0.039	0.041	0.024	0.0736301	0.068662	0.0729537	0.0681818	0.0708569	100	0.0736301	0.068662	0.0729537	0.0681818	0.0708569		100	0.0919037	0.100858	0.0895522	0.101408	0.0959307	1	0.0198864	0.0394366	0.101351	0.105882
200	0.534	0.519	0.515	0.322	0.05	0.049	0.047	0.03	0.0856164	0.0862676	0.0836299	0.0852273	0.0851853	200	0.0856164	0.0862676	0.0836299	0.0852273	0.0851853		200	0.100656	0.10515	0.0912106	0.109859	0.101719	2	0.0342466	0.0612691	0.18432	0.228002
400	0.531	0.511	0.511	0.319	0.053	0.057	0.051	0.033	0.0907534	0.100352	0.0907473	0.09375	0.0939007	400	0.0907534	0.100352	0.0907473	0.09375	0.0939007		400	0.310722	0.332618	0.296849	0.332394	0.318146	2	0.0334507	0.0622318	0.18601	0.25752
600	0.526	0.509	0.507	0.314	0.058	0.059	0.055	0.038	0.0993151	0.103873	0.0978648	0.107955	0.102252	600	0.0993151	0.103873	0.0978648	0.107955	0.102252		600	0.356674	0.369099	0.351575	0.371831	0.362295	2	0.0355872	0.053068	0.167814	0.217882
800	0.497	0.488	0.487	0.302	0.087	0.08	0.075	0.05	0.148973	0.140845	0.133452	0.142045	0.141329	800	0.148973	0.140845	0.133452	0.142045	0.141329		800	0.610503	0.635193	0.552239	0.540845	0.584695	2	0.03125	0.0676056	0.150901	0.233613
1000	0.474	0.467	0.459	0.287	0.11	0.101	0.103	0.065	0.188356	0.177817	0.183274	0.184659	0.183527	1000	0.188356	0.177817	0.183274	0.184659	0.183527		1000	0.599562	0.697425	0.535655	0.585915	0.604639	3	0.0736301	0.0919037	0.272727	0.399125
control	0.584	0.568	0.562	0.352										control	0	0	0	0	0		control	0	0	0	0	0	3	0.068662	0.100858	0.243243	0.379947
																											3	0.0729537	0.0895522	0.240964	0.408854
																											3	0.0681818	0.101408	0.213964	0.4
SHSY-5Y	OD值				∆ mean value				Cell Mortality Rate				Mean	PC12					Mean		PC12/NGF					Mean	4	0.0856164	0.100656	0.530442	0.566845
	1	2	3	4	1	2	3	4	1	2	3	4			Cell Mortality Rate							Cell Mortality Rate					4	0.0862676	0.10515	0.500795	0.537731
25	0.437	0.449	0.583	0.341	0.02	0.017	0.02	0.014	0.0437637	0.0364807	0.0331675	0.0394366	0.0382121	25	0.108424	0.116057	0.1179	0.101351	0.110933		25	0.113272	0.135092	0.125868	0.105882	0.120029	4	0.0836299	0.0912106	0.554217	0.530382
50	0.429	0.437	0.571	0.331	0.028	0.029	0.032	0.024	0.0612691	0.0622318	0.053068	0.0676056	0.0610436	50	0.18432	0.18601	0.167814	0.150901	0.172261		50	0.228002	0.25752	0.217882	0.233613	0.234254	4	0.0852273	0.109859	0.506757	0.570588
100	0.415	0.419	0.549	0.319	0.042	0.047	0.054	0.036	0.0919037	0.100858	0.0895522	0.101408	0.0959307	100	0.272727	0.243243	0.240964	0.213964	0.242725		100	0.399125	0.379947	0.408854	0.4	0.396982	5	0.0907534	0.310722	0.546289	0.568789
200	0.411	0.417	0.548	0.316	0.046	0.049	0.055	0.039	0.100656	0.10515	0.0912106	0.109859	0.101719	200	0.530442	0.500795	0.554217	0.506757	0.523053		200	0.566845	0.537731	0.530382	0.570588	0.551386	5	0.100352	0.332618	0.511924	0.540369
400	0.315	0.311	0.424	0.237	0.142	0.155	0.179	0.118	0.310722	0.332618	0.296849	0.332394	0.318146	400	0.546289	0.511924	0.684165	0.40991	0.538072		400	0.568789	0.540369	0.539062	0.573109	0.555333	5	0.0907473	0.296849	0.684165	0.539062
600	0.294	0.294	0.391	0.223	0.163	0.172	0.212	0.132	0.356674	0.369099	0.351575	0.371831	0.362295	600	0.587156	0.562798	0.69105	0.522523	0.590882		600	0.603306	0.587863	0.643229	0.646218	0.620154	5	0.09375	0.332394	0.40991	0.573109
800	0.178	0.17	0.27	0.163	0.279	0.296	0.333	0.192	0.610503	0.635193	0.552239	0.540845	0.584695	800	0.662219	0.717011	0.758176	0.677928	0.703833		800	0.712688	0.740897	0.764757	0.818487	0.759207	6	0.0993151	0.356674	0.587156	0.603306
1000	0.183	0.141	0.28	0.147	0.274	0.325	0.323	0.208	0.599562	0.697425	0.535655	0.585915	0.604639	1000	0.698082	0.844197	0.856282	0.704955	0.775879		1000	0.813807	0.803694	0.792535	0.878992	0.822257	6	0.103873	0.369099	0.562798	0.587863
control	0.457	0.466	0.603	0.355										control	0	0	0	0	0		control	0	0	0	0	0	6	0.0978648	0.351575	0.69105	0.643229
																											6	0.107955	0.371831	0.522523	0.646218
																											7	0.148973	0.610503	0.662219	0.712688
PC12	OD值				∆ mean value				Cell Mortality Rate				Mean														7	0.140845	0.635193	0.717011	0.740897
	1	2	3	4	1	2	3	4	1	2	3	4															7	0.133452	0.552239	0.758176	0.764757
25	1.069	0.556	1.025	0.399	0.13	0.073	0.137	0.045	0.108424	0.116057	0.1179	0.101351	0.110933														7	0.142045	0.540845	0.677928	0.818487
50	0.978	0.512	0.967	0.377	0.221	0.117	0.195	0.067	0.18432	0.18601	0.167814	0.150901	0.172261														8	0.188356	0.599562	0.698082	0.813807
100	0.872	0.476	0.882	0.349	0.327	0.153	0.28	0.095	0.272727	0.243243	0.240964	0.213964	0.242725														8	0.177817	0.697425	0.844197	0.803694
200	0.563	0.314	0.518	0.219	0.636	0.315	0.644	0.225	0.530442	0.500795	0.554217	0.506757	0.523053														8	0.183274	0.535655	0.856282	0.792535
400	0.544	0.307	0.367	0.262	0.655	0.322	0.795	0.182	0.546289	0.511924	0.684165	0.40991	0.538072														8	0.184659	0.585915	0.704955	0.878992
600	0.495	0.275	0.359	0.212	0.704	0.354	0.803	0.232	0.587156	0.562798	0.69105	0.522523	0.590882
800	0.405	0.178	0.281	0.143	0.794	0.451	0.881	0.301	0.662219	0.717011	0.758176	0.677928	0.703833
1000	0.362	0.098	0.167	0.131	0.837	0.531	0.995	0.313	0.698082	0.844197	0.856282	0.704955	0.775879
control	1.199	0.629	1.162	0.444
PC12/NGF	OD值				∆ mean value				Cell Mortality Rate				Mean
	1	2	3	4	1	2	3	4	1	2	3	4
25	1.824	1.639	1.007	1.064	0.233	0.256	0.145	0.126	0.113272	0.135092	0.125868	0.105882	0.120029
50	1.588	1.407	0.901	0.912	0.469	0.488	0.251	0.278	0.228002	0.25752	0.217882	0.233613	0.234254
100	1.236	1.175	0.681	0.714	0.821	0.72	0.471	0.476	0.399125	0.379947	0.408854	0.4	0.396982
200	0.891	0.876	0.541	0.511	1.166	1.019	0.611	0.679	0.566845	0.537731	0.530382	0.570588	0.551386
400	0.887	0.871	0.531	0.508	1.17	1.024	0.621	0.682	0.568789	0.540369	0.539062	0.573109	0.555333
600	0.816	0.781	0.411	0.421	1.241	1.114	0.741	0.769	0.603306	0.587863	0.643229	0.646218	0.620154
800	0.591	0.491	0.271	0.216	1.466	1.404	0.881	0.974	0.712688	0.740897	0.764757	0.818487	0.759207
1000	0.383	0.372	0.239	0.144	1.674	1.523	0.913	1.046	0.813807	0.803694	0.792535	0.878992	0.822257
control	2.057	1.895	1.152	1.19

## Sheet: 48-F2
A549	OD值				∆ mean value				Cell Mortality Rate				Mean	A549					Mean		SHSY-5Y					Mean			A549	SHSY-5Y	PC12	PC12/NGF
	1	2	3	4	1	2	3	4	1	2	3	4			Cell Mortality Rate							Cell Mortality Rate						1	0.0340426	0.0410509	0.13444	0.152735
25	0.681	0.688	0.599	0.243	0.024	0.023	0.018	0.009	0.0340426	0.0323488	0.0291734	0.0357143	0.0328198	25	0.0340426	0.0323488	0.0291734	0.0357143	0.0328198		25	0.0410509	0.039783	0.052459	0.0385542	0.0429618		1	0.0323488	0.039783	0.142311	0.166667
50	0.679	0.684	0.594	0.24	0.026	0.027	0.023	0.012	0.0368794	0.0379747	0.0372771	0.047619	0.0399376	50	0.0368794	0.0379747	0.0372771	0.047619	0.0399376		50	0.0853859	0.074141	0.0737705	0.0891566	0.0806135		1	0.0291734	0.052459	0.121037	0.149679
100	0.651	0.654	0.563	0.231	0.054	0.057	0.054	0.021	0.0765957	0.0801688	0.0875203	0.0833333	0.0819045	100	0.0765957	0.0801688	0.0875203	0.0833333	0.0819045		100	0.111658	0.101266	0.111475	0.113253	0.109413		1	0.0357143	0.0385542	0.136134	0.169945
200	0.642	0.649	0.56	0.228	0.063	0.062	0.057	0.024	0.0893617	0.0872011	0.0923825	0.0952381	0.0910459	200	0.0893617	0.0872011	0.0923825	0.0952381	0.0910459		200	0.165846	0.16094	0.134426	0.159036	0.155062		2	0.0368794	0.0853859	0.270487	0.359133
400	0.619	0.621	0.531	0.217	0.086	0.09	0.086	0.035	0.121986	0.126582	0.139384	0.138889	0.13171	400	0.121986	0.126582	0.139384	0.138889	0.13171		400	0.325123	0.323689	0.332787	0.346988	0.332147		2	0.0379747	0.074141	0.254537	0.375421
600	0.581	0.588	0.516	0.208	0.124	0.123	0.101	0.044	0.175887	0.172996	0.163695	0.174603	0.171795	600	0.175887	0.172996	0.163695	0.174603	0.171795		600	0.415435	0.41953	0.416393	0.438554	0.422478		2	0.0372771	0.0737705	0.270893	0.354454
800	0.571	0.572	0.501	0.205	0.134	0.139	0.116	0.047	0.190071	0.195499	0.188006	0.186508	0.190021	800	0.190071	0.195499	0.188006	0.186508	0.190021		800	0.64532	0.625678	0.62623	0.609639	0.626717		2	0.047619	0.0891566	0.27395	0.390164
1000	0.549	0.552	0.487	0.195	0.156	0.159	0.13	0.057	0.221277	0.223629	0.210697	0.22619	0.220448	1000	0.221277	0.223629	0.210697	0.22619	0.220448		1000	0.745484	0.781193	0.752459	0.619277	0.724604		3	0.0765957	0.111658	0.122121	0.496388
control	0.705	0.711	0.617	0.252										control	0	0	0	0	0		control	0	0	0	0	0		3	0.0801688	0.101266	0.473734	0.488215
																												3	0.0875203	0.111475	0.48511	0.491736
																												3	0.0833333	0.113253	0.391597	0.485792
SHSY-5Y	OD值				∆ mean value				Cell Mortality Rate				Mean	PC12					Mean		PC12/NGF					Mean		4	0.0893617	0.165846	0.565078	0.586171
	1	2	3	4	1	2	3	4	1	2	3	4			Cell Mortality Rate							Cell Mortality Rate						4	0.0872011	0.16094	0.580707	0.609428
25	0.584	0.531	0.578	0.399	0.025	0.022	0.032	0.016	0.0410509	0.039783	0.052459	0.0385542	0.0429618	25	0.13444	0.142311	0.121037	0.136134	0.133481		25	0.152735	0.166667	0.149679	0.169945	0.159756		4	0.0923825	0.134426	0.612392	0.592746
50	0.557	0.512	0.565	0.378	0.052	0.041	0.045	0.037	0.0853859	0.074141	0.0737705	0.0891566	0.0806135	50	0.270487	0.254537	0.270893	0.27395	0.267467		50	0.359133	0.375421	0.354454	0.390164	0.369793		4	0.0952381	0.159036	0.6	0.627322
100	0.541	0.497	0.542	0.368	0.068	0.056	0.068	0.047	0.111658	0.101266	0.111475	0.113253	0.109413	100	0.122121	0.473734	0.48511	0.391597	0.368141		100	0.496388	0.488215	0.491736	0.485792	0.490533		5	0.121986	0.325123	0.629888	0.668731
200	0.508	0.464	0.528	0.349	0.101	0.089	0.082	0.066	0.165846	0.16094	0.134426	0.159036	0.155062	200	0.565078	0.580707	0.612392	0.6	0.589544		200	0.586171	0.609428	0.592746	0.627322	0.603917		5	0.126582	0.323689	0.683859	0.675084
400	0.411	0.374	0.407	0.271	0.198	0.179	0.203	0.144	0.325123	0.323689	0.332787	0.346988	0.332147	400	0.629888	0.683859	0.6878	0.633613	0.65879		400	0.668731	0.675084	0.691919	0.721311	0.689261		5	0.139384	0.332787	0.6878	0.691919
600	0.356	0.321	0.356	0.233	0.253	0.232	0.254	0.182	0.415435	0.41953	0.416393	0.438554	0.422478	600	0.690412	0.719198	0.717099	0.682353	0.702266		600	0.679051	0.728956	0.78742	0.746448	0.735469		5	0.138889	0.346988	0.633613	0.721311
800	0.216	0.207	0.228	0.162	0.393	0.346	0.382	0.253	0.64532	0.625678	0.62623	0.609639	0.626717	800	0.760043	0.737345	0.78146	0.712605	0.747863		800	0.78741	0.796296	0.808081	0.80929	0.800269		6	0.175887	0.415435	0.690412	0.679051
1000	0.155	0.121	0.151	0.158	0.454	0.432	0.459	0.257	0.745484	0.781193	0.752459	0.619277	0.724604	1000	0.889127	0.866762	0.856868	0.830252	0.860752		1000	0.867905	0.846801	0.899449	0.897814	0.877992		6	0.172996	0.41953	0.719198	0.728956
control	0.609	0.553	0.61	0.415										control	0	0	0	0	0		control	0	0	0	0	0		6	0.163695	0.416393	0.717099	0.78742
																												6	0.174603	0.438554	0.682353	0.746448
																												7	0.190071	0.64532	0.760043	0.78741
PC12	OD值				∆ mean value				Cell Mortality Rate				Mean															7	0.195499	0.625678	0.737345	0.796296
	1	2	3	4	1	2	3	4	1	2	3	4																7	0.188006	0.62623	0.78146	0.808081
25	1.616	1.796	1.83	0.514	0.251	0.298	0.252	0.081	0.13444	0.142311	0.121037	0.136134	0.133481															7	0.186508	0.609639	0.712605	0.80929
50	1.362	1.561	1.518	0.432	0.505	0.533	0.564	0.163	0.270487	0.254537	0.270893	0.27395	0.267467															8	0.221277	0.745484	0.889127	0.867905
100	1.639	1.102	1.072	0.362	0.228	0.992	1.01	0.233	0.122121	0.473734	0.48511	0.391597	0.368141															8	0.223629	0.781193	0.866762	0.846801
200	0.812	0.878	0.807	0.238	1.055	1.216	1.275	0.357	0.565078	0.580707	0.612392	0.6	0.589544															8	0.210697	0.752459	0.856868	0.899449
400	0.691	0.662	0.65	0.218	1.176	1.432	1.432	0.377	0.629888	0.683859	0.6878	0.633613	0.65879															8	0.22619	0.619277	0.830252	0.897814
600	0.578	0.588	0.589	0.189	1.289	1.506	1.493	0.406	0.690412	0.719198	0.717099	0.682353	0.702266
800	0.448	0.55	0.455	0.171	1.419	1.544	1.627	0.424	0.760043	0.737345	0.78146	0.712605	0.747863
1000	0.207	0.279	0.298	0.101	1.66	1.815	1.784	0.494	0.889127	0.866762	0.856868	0.830252	0.860752
control	1.867	2.094	2.082	0.595
PC12/NGF	OD值				∆ mean value				Cell Mortality Rate				Mean
	1	2	3	4	1	2	3	4	1	2	3	4
25	0.821	0.495	1.852	1.519	0.148	0.099	0.326	0.311	0.152735	0.166667	0.149679	0.169945	0.159756
50	0.621	0.371	1.406	1.116	0.348	0.223	0.772	0.714	0.359133	0.375421	0.354454	0.390164	0.369793
100	0.488	0.304	1.107	0.941	0.481	0.29	1.071	0.889	0.496388	0.488215	0.491736	0.485792	0.490533
200	0.401	0.232	0.887	0.682	0.568	0.362	1.291	1.148	0.586171	0.609428	0.592746	0.627322	0.603917
400	0.321	0.193	0.671	0.51	0.648	0.401	1.507	1.32	0.668731	0.675084	0.691919	0.721311	0.689261
600	0.311	0.161	0.463	0.464	0.658	0.433	1.715	1.366	0.679051	0.728956	0.78742	0.746448	0.735469
800	0.206	0.121	0.418	0.349	0.763	0.473	1.76	1.481	0.78741	0.796296	0.808081	0.80929	0.800269
1000	0.128	0.091	0.219	0.187	0.841	0.503	1.959	1.643	0.867905	0.846801	0.899449	0.897814	0.877992
control	0.969	0.594	2.178	1.83

## Sheet: 72-F2
A549	OD值				∆ mean value				Cell Mortality Rate				Mean	A549					Mean		SHSY-5Y					Mean			A549	SHSY-5Y	PC12	PC12/NGF
	1	2	3	4	1	2	3	4	1	2	3	4			Cell Mortality Rate							Cell Mortality Rate						1	0.0934394	0.0862069	0.155685	0.203545
25	0.912	1.001	0.747	0.483	0.094	0.091	0.069	0.048	0.0934394	0.0833333	0.0845588	0.0903955	0.0879318	25	0.0934394	0.0833333	0.0845588	0.0903955	0.0879318		25	0.0862069	0.100683	0.0831793	0.0896057	0.0899186		1	0.0833333	0.100683	0.178998	0.168627
50	0.853	0.931	0.701	0.462	0.153	0.161	0.115	0.069	0.152087	0.147436	0.140931	0.129944	0.1426	50	0.152087	0.147436	0.140931	0.129944	0.1426		50	0.217672	0.211604	0.238447	0.234767	0.225623		1	0.0845588	0.0831793	0.230145	0.206452
100	0.803	0.869	0.652	0.426	0.203	0.223	0.164	0.105	0.201789	0.204212	0.20098	0.19774	0.201181	100	0.201789	0.204212	0.20098	0.19774	0.201181		100	0.25	0.255973	0.253235	0.270609	0.257454		1	0.0903955	0.0896057	0.149537	0.180833
200	0.768	0.838	0.632	0.414	0.238	0.254	0.184	0.117	0.236581	0.232601	0.22549	0.220339	0.228753	200	0.236581	0.232601	0.22549	0.220339	0.228753		200	0.359914	0.334471	0.319778	0.333333	0.336874		2	0.152087	0.217672	0.512536	0.599893
400	0.755	0.829	0.617	0.401	0.239	0.263	0.199	0.13	0.237575	0.240842	0.243873	0.244821	0.241778	400	0.237575	0.240842	0.243873	0.244821	0.241778		400	0.411638	0.418089	0.428835	0.467742	0.431576		2	0.147436	0.211604	0.515513	0.531092
600	0.646	0.716	0.519	0.344	0.36	0.376	0.297	0.187	0.357853	0.344322	0.363971	0.352166	0.354578	600	0.357853	0.344322	0.363971	0.352166	0.354578		600	0.43319	0.498294	0.499076	0.505376	0.483984		2	0.140931	0.238447	0.490435	0.558065
800	0.606	0.682	0.497	0.312	0.4	0.41	0.319	0.219	0.397614	0.375458	0.390931	0.412429	0.394108	800	0.397614	0.375458	0.390931	0.412429	0.394108		800	0.635776	0.645051	0.64695	0.634409	0.640546		2	0.129944	0.234767	0.526537	0.534512
1000	0.591	0.594	0.415	0.299	0.415	0.498	0.401	0.232	0.412525	0.456044	0.491422	0.436911	0.449225	1000	0.412525	0.456044	0.491422	0.436911	0.449225		1000	0.728448	0.866894	0.824399	0.90681	0.831638		3	0.201789	0.25	0.667055	0.764769
control	1.006	1.092	0.816	0.531										control	0	0	0	0	0		control	0	0	0	0	0		3	0.204212	0.255973	0.691527	0.761345
																												3	0.20098	0.253235	0.665507	0.654839
																												3	0.19774	0.270609	0.697978	0.703366
SHSY-5Y	OD值				∆ mean value				Cell Mortality Rate				Mean	PC12					Mean		PC12/NGF					Mean		4	0.236581	0.359914	0.725364	0.834586
	1	2	3	4	1	2	3	4	1	2	3	4			Cell Mortality Rate							Cell Mortality Rate						4	0.232601	0.334471	0.698091	0.891877
25	0.424	0.527	0.496	0.508	0.04	0.059	0.045	0.05	0.0862069	0.100683	0.0831793	0.0896057	0.0899186	25	0.155685	0.178998	0.230145	0.149537	0.178591		25	0.203545	0.168627	0.206452	0.180833	0.189864		4	0.22549	0.319778	0.763478	0.808065
50	0.363	0.462	0.412	0.427	0.101	0.124	0.129	0.131	0.217672	0.211604	0.238447	0.234767	0.225623	50	0.512536	0.515513	0.490435	0.526537	0.511255		50	0.599893	0.531092	0.558065	0.534512	0.55589		4	0.220339	0.333333	0.7123	0.899601
100	0.348	0.436	0.404	0.407	0.116	0.15	0.137	0.151	0.25	0.255973	0.253235	0.270609	0.257454	100	0.667055	0.691527	0.665507	0.697978	0.680517		100	0.764769	0.761345	0.654839	0.703366	0.721079		5	0.237575	0.411638	0.805831	0.840494
200	0.297	0.39	0.368	0.372	0.167	0.196	0.173	0.186	0.359914	0.334471	0.319778	0.333333	0.336874	200	0.725364	0.698091	0.763478	0.7123	0.724808		200	0.834586	0.891877	0.808065	0.899601	0.858532		5	0.240842	0.418089	0.804296	0.908683
400	0.273	0.341	0.309	0.297	0.191	0.245	0.232	0.261	0.411638	0.418089	0.428835	0.467742	0.431576	400	0.805831	0.804296	0.817391	0.76369	0.797802		400	0.840494	0.908683	0.829032	0.905305	0.870879		5	0.243873	0.428835	0.817391	0.829032
600	0.263	0.294	0.271	0.276	0.201	0.292	0.27	0.282	0.43319	0.498294	0.499076	0.505376	0.483984	600	0.875802	0.812649	0.828986	0.801601	0.829759		600	0.914071	0.92605	0.835484	0.91158	0.896796		5	0.244821	0.467742	0.76369	0.905305
800	0.169	0.208	0.191	0.204	0.295	0.378	0.35	0.354	0.635776	0.645051	0.64695	0.634409	0.640546	800	0.902624	0.820406	0.874783	0.903538	0.875338		800	0.915682	0.922129	0.841935	0.925271	0.901254		6	0.357853	0.43319	0.875802	0.914071
1000	0.126	0.078	0.095	0.052	0.338	0.508	0.446	0.506	0.728448	0.866894	0.824399	0.90681	0.831638	1000	0.949854	0.923628	0.878841	0.957456	0.927445		1000	0.946831	0.961905	0.901613	0.966914	0.944316		6	0.344322	0.498294	0.812649	0.92605
control	0.464	0.586	0.541	0.558										control	0	0	0	0	0		control	0	0	0	0	0		6	0.363971	0.499076	0.828986	0.835484
																												6	0.352166	0.505376	0.801601	0.91158
																												7	0.397614	0.635776	0.902624	0.915682
PC12	OD值				∆ mean value				Cell Mortality Rate				Mean															7	0.375458	0.645051	0.820406	0.922129
	1	2	3	4	1	2	3	4	1	2	3	4																7	0.390931	0.64695	0.874783	0.841935
25	1.448	1.376	1.328	2.019	0.267	0.3	0.397	0.355	0.155685	0.178998	0.230145	0.149537	0.178591															7	0.412429	0.634409	0.903538	0.925271
50	0.836	0.812	0.879	1.124	0.879	0.864	0.846	1.25	0.512536	0.515513	0.490435	0.526537	0.511255															8	0.412525	0.728448	0.949854	0.946831
100	0.571	0.517	0.577	0.717	1.144	1.159	1.148	1.657	0.667055	0.691527	0.665507	0.697978	0.680517															8	0.456044	0.866894	0.923628	0.961905
200	0.471	0.506	0.408	0.683	1.244	1.17	1.317	1.691	0.725364	0.698091	0.763478	0.7123	0.724808															8	0.491422	0.824399	0.878841	0.901613
400	0.333	0.328	0.315	0.561	1.382	1.348	1.41	1.813	0.805831	0.804296	0.817391	0.76369	0.797802															8	0.436911	0.90681	0.957456	0.966914
600	0.213	0.314	0.295	0.471	1.502	1.362	1.43	1.903	0.875802	0.812649	0.828986	0.801601	0.829759
800	0.167	0.301	0.216	0.229	1.548	1.375	1.509	2.145	0.902624	0.820406	0.874783	0.903538	0.875338
1000	0.086	0.128	0.209	0.101	1.629	1.548	1.516	2.273	0.949854	0.923628	0.878841	0.957456	0.927445
control	1.715	1.676	1.725	2.374
PC12/NGF	OD值				∆ mean value				Cell Mortality Rate				Mean
	1	2	3	4	1	2	3	4	1	2	3	4
25	1.483	1.484	0.492	1.436	0.379	0.301	0.128	0.317	0.203545	0.168627	0.206452	0.180833	0.189864
50	0.745	0.837	0.274	0.816	1.117	0.948	0.346	0.937	0.599893	0.531092	0.558065	0.534512	0.55589
100	0.438	0.426	0.214	0.52	1.424	1.359	0.406	1.233	0.764769	0.761345	0.654839	0.703366	0.721079
200	0.308	0.193	0.119	0.176	1.554	1.592	0.501	1.577	0.834586	0.891877	0.808065	0.899601	0.858532
400	0.297	0.163	0.106	0.166	1.565	1.622	0.514	1.587	0.840494	0.908683	0.829032	0.905305	0.870879
600	0.16	0.132	0.102	0.155	1.702	1.653	0.518	1.598	0.914071	0.92605	0.835484	0.91158	0.896796
800	0.157	0.139	0.098	0.131	1.705	1.646	0.522	1.622	0.915682	0.922129	0.841935	0.925271	0.901254
1000	0.099	0.068	0.061	0.058	1.763	1.717	0.559	1.695	0.946831	0.961905	0.901613	0.966914	0.944316
control	1.862	1.785	0.62	1.753

## Sheet: summarizing-F2
A549	Cell Mortality Rate												A549	Cell Mortality Rate
	12h	24h	48h	72h										12h	24h	48h	72h
25	0.0161614	0.0176574	0.0328198	0.0879318									50µM	0.017248	0.0336336	0.0399376	0.1426
50	0.017248	0.0336336	0.0399376	0.1426									400µM	0.0477469	0.0939007	0.13171	0.241778
100	0.0313228	0.0708569	0.0819045	0.201181									800µM	0.0615574	0.141329	0.190021	0.394108
200	0.0427273	0.0851853	0.0910459	0.228753
400	0.0477469	0.0939007	0.13171	0.241778
600	0.0529407	0.102252	0.171795	0.354578
800	0.0615574	0.141329	0.190021	0.394108
1000	0.0700815	0.183527	0.220448	0.449225
SHSY-5Y	Cell Mortality Rate												SHSY-5Y	Cell Mortality Rate
	12h	24h	48h	72h										12h	24h	48h	72h
25	0.0198199	0.0382121	0.0429618	0.0899186									50µM	0.0314283	0.0610436	0.0806135	0.225623
50	0.0314283	0.0610436	0.0806135	0.225623									400µM	0.114759	0.318146	0.332147	0.431576
100	0.0506638	0.0959307	0.109413	0.257454									800µM	0.148976	0.584695	0.627	0.641
200	0.0540156	0.101719	0.155062	0.336874
400	0.114759	0.318146	0.332147	0.431576
600	0.127226	0.362295	0.422478	0.483984
800	0.148976	0.584695	0.627	0.641
1000	0.164542	0.604639	0.724604	0.831638
PC12	Cell Mortality Rate												PC12	Cell Mortality Rate
	12h	24h	48h	72h										12h	24h	48h	72h
25	0.0853635	0.110933	0.133481	0.178591									50µM	0.157813	0.172261	0.267467	0.511255
50	0.157813	0.172261	0.267467	0.511255									400µM	0.363576	0.538072	0.65879	0.797802
100	0.19049	0.242725	0.368141	0.680517									800µM	0.601678	0.703833	0.747863	0.875338
200	0.298298	0.523053	0.589544	0.724808
400	0.363576	0.538072	0.65879	0.797802
600	0.425289	0.590882	0.702266	0.829759
800	0.601678	0.703833	0.747863	0.875338
1000	0.684759	0.775879	0.860752	0.927445
PC12/NGF	Cell Mortality Rate												PC12-NGF	Cell Mortality Rate
	12h	24h	48h	72h										12h	24h	48h	72h
25	0.0877895	0.120029	0.159756	0.189864									50µM	0.17653	0.234254	0.369793	0.55589
50	0.17653	0.234254	0.369793	0.55589									400µM	0.52691	0.555333	0.689	0.870879
100	0.336317	0.396982	0.490533	0.721079									800µM	0.735588	0.759207	0.800269	0.901254
200	0.454241	0.551386	0.603917	0.858532
400	0.52691	0.555333	0.689	0.870879
600	0.54035	0.620154	0.735469	0.896796
800	0.735588	0.759207	0.800269	0.901254
1000	0.791597	0.822257	0.877992	0.944316
12h	Cell Mortality Rate												12h	Cell Mortality Rate
	A549	SH-SY5Y	PC12	PC12-NGF										A549	SHSY-5Y	PC12	PC12-NGF
25	0.0161614	0.0198199	0.0853635	0.0877895									50µM	0.017248	0.0314283	0.157813	0.17653
50	0.017248	0.0314283	0.157813	0.17653									400µM	0.0477469	0.114759	0.363576	0.52691
100	0.0313228	0.0506638	0.19049	0.336317									800µM	0.0615574	0.148976	0.601678	0.735588
200	0.0427273	0.0540156	0.298298	0.454241
400	0.0477469	0.114759	0.363576	0.52691
600	0.0529407	0.127226	0.425289	0.54035
800	0.0615574	0.148976	0.601678	0.735588
1000	0.0700815	0.164542	0.684759	0.791597
24h	Cell Mortality Rate												24h	Cell Mortality Rate
	A549	SH-SY5Y	PC12	PC12-NGF										A549	SHSY-5Y	PC12	PC12-NGF
25	0.0176574	0.0382121	0.110933	0.120029									50µM	0.0336336	0.0610436	0.172261	0.234254
50	0.0336336	0.0610436	0.172261	0.234254									400µM	0.0939007	0.318146	0.538072	0.555333
100	0.0708569	0.0959307	0.242725	0.396982									800µM	0.141329	0.584695	0.703833	0.759207
200	0.0851853	0.101719	0.523053	0.551386
400	0.0939007	0.318146	0.538072	0.555333
600	0.102252	0.362295	0.590882	0.620154
800	0.141329	0.584695	0.703833	0.759207
1000	0.183527	0.604639	0.775879	0.822257
48h	Cell Mortality Rate												48h	Cell Mortality Rate
	A549	SH-SY5Y	PC12	PC12-NGF										A549	SHSY-5Y	PC12	PC12-NGF
25	0.0328198	0.0429618	0.133481	0.159756									50µM	0.0399376	0.0806135	0.267467	0.369793
50	0.0399376	0.0806135	0.267467	0.369793									400µM	0.13171	0.332147	0.65879	0.689
100	0.0819045	0.109413	0.368141	0.490533									800µM	0.190021	0.627	0.747863	0.800269
200	0.0910459	0.155062	0.589544	0.603917
400	0.13171	0.332147	0.65879	0.689
600	0.171795	0.422478	0.702266	0.735469
800	0.190021	0.627	0.747863	0.800269
1000	0.220448	0.724604	0.860752	0.877992
72h	Cell Viability												72h	Cell Viability
	A549	SH-SY5Y	PC12	PC12-NGF										A549	SHSY-5Y	PC12	PC12-NGF
25	0.0879318	0.0899186	0.178591	0.189864									50µM	0.1426	0.225623	0.511255	0.55589
50	0.1426	0.225623	0.511255	0.55589									400µM	0.241778	0.431576	0.797802	0.870879
100	0.201181	0.257454	0.680517	0.721079									800µM	0.394108	0.641	0.875338	0.901254
200	0.228753	0.336874	0.724808	0.858532
400	0.241778	0.431576	0.797802	0.870879
600	0.354578	0.483984	0.829759	0.896796
800	0.394108	0.641	0.875338	0.901254
1000	0.449225	0.831638	0.927445	0.944316

[truncated: 1 more sheets: Sheet2]
