# Supplementary material for: Benefits of Iron Chelators in the Treatment of Parkinson’s Disease
Source: Neurochem Res. 2021 Mar 1;46(5):1239–51. doi: 10.1007/s11064-021-03262-9 (PMC8053182; doi:10.1007/s11064-021-03262-9)
Supplement: Supplementary file 6 — Supplementary file6 (XLSX 140 KB) [file 11064_2021_3262_MOESM6_ESM.xlsx]

## Sheet: DMT1-TFR1-TH
24h	Gene	Ct			Δct			mean Δct	2-ΔΔct			mean	72h	Gene	Ct			Δct			mean Δct	2-ΔΔct			mean
Control	TH	19.31	19.25	19.27	0.6	0.58	0.58	0.586667	0.990801	1.00463	1.00463	1.00002	Control	TH	19.29	19.27	19.26	0.58	0.6	0.57	0.583333	1.00463	0.990801	1.01162	1.00235
50µM	TH	19.31	19.35	19.34	0.95	1.18	1.1	1.07667	0.777366	0.66281	0.700602	0.713593	50µM	TH	19.51	19.55	19.57	1.15	1.38	1.33	1.28667	0.676737	0.577009	0.597358	0.617035
400µM	TH	19.57	19.62	19.59	1.47	1.45	1.41	1.44333	0.542113	0.549681	0.565135	0.55231	400µM	TH	20.83	20.81	20.81	2.73	2.64	2.63	2.66667	0.226356	0.240927	0.242603	0.236629
Control	DMT1	24.06	24.17	24.29	5.35	5.5	5.6	5.48333	1.09682	0.988514	0.922316	1.00255	Control	DMT1	24.06	24.17	24.29	5.35	5.5	5.6	5.48333	1.09682	0.988514	0.922316	1.00255
50µM	DMT1	23.41	23.46	23.33	5.05	5.29	5.09	5.14333	1.35035	1.1434	1.31342	1.26906	50µM	DMT1	23.41	23.46	23.33	4.91	4.92	4.89	4.90667	1.48796	1.47768	1.50873	1.49146
400µM	DMT1	22.98	22.76	22.67	4.88	4.59	4.49	4.65333	1.51922	1.85746	1.99078	1.78915	400µM	DMT1	22.98	22.76	22.67	4.38	4.39	4.39	4.38667	2.14851	2.13366	2.13366	2.13861
Control	TFR1	26.5	26.16	26.42	7.79	7.49	7.73	7.67	0.920188	1.13288	0.959264	1.00411	Control	TFR1	26.5	26.16	26.42	7.79	7.49	7.73	7.67	0.920188	1.13288	0.959264	1.00411
50µM	TFR1	25.44	25.54	25.47	7.08	7.37	7.23	7.22667	1.50525	1.23114	1.3566	1.36433	50µM	TFR1	25.14	25.02	25.11	6.78	6.85	6.87	6.83333	1.85318	1.76541	1.7411	1.78656
400µM	TFR1	24.94	24.93	24.95	6.84	6.76	6.77	6.79	1.77769	1.87905	1.86607	1.84093	400µM	TFR1	24.78	24.74	24.75	6.68	6.57	6.57	6.60667	1.98618	2.14355	2.14355	2.09109
Control	GAPDH	18.71	18.67	18.69									Control	GAPDH	18.71	18.67	18.69
50µM	GAPDH	18.36	18.17	18.24									50µM	GAPDH	18.36	18.17	18.24
400µM	GAPDH	18.1	18.17	18.18									400µM	GAPDH	18.1	18.17	18.18
24h	2-ΔΔct			mean	72h	2-ΔΔct			mean
Control	0.990801	1.00463	1.00463	1.00002	Control	1.00463	0.990801	1.01162	1.00235
50µM	0.777366	0.66281	0.700602	0.713593	50µM	0.676737	0.577009	0.597358	0.617035
400µM	0.542113	0.549681	0.565135	0.55231	400µM	0.226356	0.240927	0.242603	0.236629
Control	1.09682	0.988514	0.922316	1.00255	Control	1.09682	0.988514	0.922316	1.00255
50µM	1.35035	1.1434	1.31342	1.26906	50µM	1.48796	1.47768	1.50873	1.49146
400µM	1.51922	1.85746	1.99078	1.78915	400µM	2.14851	2.13366	2.13366	2.13861
Control	0.920188	1.13288	0.959264	1.00411	Control	0.920188	1.13288	0.959264	1.00411
50µM	1.50525	1.23114	1.3566	1.36433	50µM	1.85318	1.76541	1.7411	1.78656
400µM	1.77769	1.87905	1.86607	1.84093	400µM	1.98618	2.14355	2.14355	2.09109
TH	24h	72h	DMT1	24h	72h	TFR1	24h	72h
Control	1.00002	1.002	Control	1.003	1.003	Control	1.004	1.004
50µM	0.713593	0.617	50µM	1.269	1.491	50µM	1.364	1.787
400µM	0.55231	0.237	400µM	1.789	2.139	400µM	1.841	2.091

## Sheet: Sheet1
	Gene	Ct			Δct			mean Δct	2-ΔΔct			mean		Gene	Ct			Δct			mean Δct	2-ΔΔct			mean
Control	DMT1	19.37	19.42	19.39	0.66	0.75	0.7	0.703333	1.03049	0.968171	1.00231	1.00033	Control	FTH1	19.39	19.41	19.37	0.68	0.74	0.68	0.7	1.0163	0.974905	1.0163	1.0025
FAC	DMT1	18.37	18.37	18.34	0.01	0.2	0.1	0.103333	1.61702	1.41748	1.51922	1.51791	FAC	FTH1	19.51	19.55	19.57	1.15	1.38	1.33	1.28667	0.733736	0.625609	0.647671	0.669005
FAC+DFO	DMT1	18.69	18.62	18.66	0.59	0.45	0.48	0.506667	1.08172	1.19196	1.16743	1.14704	FAC+DFO	FTH1	19.17	19.18	19.15	1.07	1.01	0.97	1.01667	0.775572	0.808508	0.831238	0.805106
Control	TFR1	24.09	24.11	24.17	5.38	5.44	5.48	5.43333	1.03766	0.99539	0.968171	1.00041	Control	COX-2	24.1	24.11	24.13	5.39	5.44	5.44	5.42333	1.03049	0.99539	0.99539	1.00709
FAC	TFR1	22.98	22.76	22.67	4.62	4.59	4.43	4.54667	1.75727	1.79419	2.00463	1.85203	FAC	COX-2	22.98	22.86	22.67	4.62	4.69	4.43	4.58	1.75727	1.67404	2.00463	1.81198
FAC+DFO	TFR1	23.59	23.51	23.55	5.49	5.34	5.37	5.4	0.961483	1.06683	1.04488	1.0244	FAC+DFO	COX-2	23.27	23.46	23.34	5.17	5.29	5.16	5.20667	1.20025	1.10445	1.2086	1.1711
Control	FPN	26.37	26.34	26.31	7.66	7.67	7.62	7.65	0.993092	0.986233	1.02101	1.00011	Control	ACSL4	26.37	26.39	26.31	7.66	7.72	7.62	7.66667	0.993092	0.952638	1.02101	0.988914
FAC	FPN	24.94	24.93	24.95	6.58	6.76	6.71	6.68333	2.09943	1.85318	1.91853	1.95705	FAC	ACSL4	25.14	25.02	25.11	6.78	6.85	6.87	6.83333	1.82766	1.7411	1.71713	1.76196
FAC+DFO	FPN	25.67	25.69	25.68	7.57	7.52	7.5	7.53	1.05702	1.09429	1.10957	1.08696	FAC+DFO	ACSL4	25.67	25.86	25.77	7.57	7.69	7.59	7.61667	1.05702	0.972655	1.04247	1.02405
Control	Beta actin	18.71	18.67	18.69									Control	Beta actin	18.71	18.67	18.69
FAC	Beta actin	18.36	18.17	18.24									FAC	Beta actin	18.36	18.17	18.24
FAC+DFO	Beta actin	18.1	18.17	18.18									FAC+DFO	Beta actin	18.1	18.17	18.18
	Gene	Ct			Δct			mean Δct	2-ΔΔct			mean
Control	GPX4	19.41	19.39	19.42	0.7	0.72	0.73	0.716667	1.00231	0.988514	0.981686	0.990838
FAC	GPX4	19.77	19.78	19.76	1.41	1.61	1.52	1.51333	0.612734	0.533416	0.567752	0.571301
FAC+DFO	GPX4	19.27	19.14	19.22	1.17	0.97	1.04	1.06	0.723635	0.831238	0.791869	0.782247
Control	TH	23.28	23.21	23.24	4.57	4.54	4.55	4.55333	0.983957	1.00463	0.997692	0.995427
FAC	TH	25.18	25.21	25.23	6.82	7.04	6.99	6.95	0.206851	0.177595	0.183858	0.189435
FAC+DFO	TH	22.98	22.76	22.67	4.88	4.59	4.49	4.65333	0.793701	0.97041	1.04006	0.934724
Control	Beta actin	18.71	18.67	18.69
FAC	Beta actin	18.36	18.17	18.24
FAC+DFO	Beta actin	18.1	18.17	18.18
	DMTI		TFR1		FPN		COX-2		ACSL4		FTH1		GPX4		TH
Control	1	Control	1	Control	1	Control	1.007	Control	0.989	Control	1.003	Control	0.991	Control	0.995
FAC	1.518	FAC	1.852	FAC	1.957	FAC	1.812	FAC	1.762	FAC	0.669	FAC	0.571	FAC	0.189
FAC+DFO	1.147	FAC+DFO	1.024	FAC+DFO	1.087	FAC+DFO	1.171	FAC+DFO	1.024	FAC+DFO	0.805	FAC+DFO	0.782	FAC+DFO	0.935

## Sheet: Sheet2
	Gene	Ct			Δct			mean Δct	2-ΔΔct			mean		Gene	Ct			Δct			mean Δct	2-ΔΔct			mean
Control	DMT1	19.37	19.42	19.39	0.66	0.75	0.7	0.703333	1.03049	0.968171	1.00231	1.00033	Control	FTH1	19.29	19.27	19.26	0.58	0.6	0.57	0.583333	1.08925	1.07425	1.09682	1.08678
MPP+	DMT1	18.37	18.37	18.34	0.01	0.2	0.1	0.103333	1.61702	1.41748	1.51922	1.51791	MPP+	FTH1	19.51	19.55	19.57	1.15	1.38	1.33	1.28667	0.733736	0.625609	0.647671	0.669005
DFO	DMT1	18.69	18.62	18.66	0.59	0.45	0.48	0.506667	1.08172	1.19196	1.16743	1.14704	DFO	FTH1	20.83	20.81	20.81	2.73	2.64	2.63	2.66667	0.245421	0.261219	0.263036	0.256559
Lip-1	DMT1	18.78	18.72	18.77	0.36	0.55	0.59	0.5	1.26868	1.11214	1.08172	1.15418	Lip-1	FTH1	18.78	18.72	18.77	0.36	0.55	0.59	0.5	1.26868	1.11214	1.08172	1.15418
Control	TFR1	24.09	24.11	24.17	5.38	5.44	5.48	5.43333	1.03766	0.99539	0.968171	1.00041	Control	COX-2	24.06	24.17	24.29	5.35	5.5	5.6	5.48333	1.05946	0.954842	0.890899	0.968401
MPP+	TFR1	22.98	22.76	22.67	4.62	4.59	4.43	4.54667	1.75727	1.79419	2.00463	1.85203	MPP+	COX-2	23.41	23.46	23.33	5.05	5.29	5.09	5.14333	1.30435	1.10445	1.26868	1.22583
DFO	TFR1	23.59	23.51	23.55	5.49	5.34	5.37	5.4	0.961483	1.06683	1.04488	1.0244	DFO	COX-2	22.98	22.76	22.67	4.88	4.59	4.49	4.65333	1.46747	1.79419	1.92297	1.72821
Lip-1	TFR1	19.76	19.74	19.72	0.45	0.49	0.45	0.463333	1.19196	1.15936	1.19196	1.18109	Lip-1	COX-2	18.78	18.72	18.77	0.36	0.33	0.36	0.35	1.26868	1.29534	1.26868	1.27757
Control	FPN	26.37	26.34	26.31	7.66	7.67	7.62	7.65	0.993092	0.986233	1.02101	1.00011	Control	ACSL4	26.5	26.16	26.42	7.79	7.49	7.73	7.67	0.907519	1.11729	0.946058	0.990288
MPP+	FPN	24.94	24.93	24.95	6.58	6.76	6.71	6.68333	2.09943	1.85318	1.91853	1.95705	MPP+	ACSL4	25.14	25.02	25.11	6.78	6.85	6.87	6.83333	1.82766	1.7411	1.71713	1.76196
DFO	FPN	25.67	25.69	25.68	7.57	7.52	7.5	7.53	1.05702	1.09429	1.10957	1.08696	DFO	ACSL4	24.78	24.74	24.75	6.68	6.57	6.57	6.60667	1.95884	2.11404	2.11404	2.0623
Lip-1	FPN	18.92	18.91	18.87	0.5	0.52	0.46	0.493333	1.15136	1.1355	1.18372	1.15686	Lip-1	ACSL4	18.78	18.72	18.77	18.78	18.72	18.77	18.7567	3.61727e-06	3.77088e-06	3.64243e-06	3.67686e-06
Control	Beta actin	18.71	18.67	18.69									Control	Beta actin	18.71	18.67	18.69
MPP+	Beta actin	18.36	18.17	18.24									MPP+	Beta actin	18.36	18.17	18.24
DFO	Beta actin	18.1	18.17	18.18									DFO	Beta actin	18.1	18.17	18.18
Lip-1	Beta actin	18.42	18.39	18.41									Lip-1	Beta actin	18.42	18.39	18.41
	Gene	Ct			Δct			mean Δct	2-ΔΔct			mean
Control	GPX4	19.31	19.25	19.27	0.6	0.58	0.58	0.586667	1.07425	1.08925	1.08925	1.08425
MPP+	GPX4	19.31	19.35	19.34	0.95	1.18	1.1	1.07667	0.842842	0.718636	0.759611	0.773696
DFO	GPX4	19.57	19.62	19.59	1.47	1.45	1.41	1.44333	0.587774	0.595979	0.612734	0.598829
Lip-1	GPX4	18.78	18.72	18.77	18.78	18.72	18.77	18.7567	3.61727e-06	3.77088e-06	3.64243e-06	3.67686e-06
Control	TH	24.06	24.17	24.29	5.35	5.5	5.6	5.48333	1.05946	0.954842	0.890899	0.968401
MPP+	TH	23.41	23.46	23.33	5.05	5.29	5.09	5.14333	1.30435	1.10445	1.26868	1.22583
DFO	TH	22.98	22.76	22.67	4.88	4.59	4.49	4.65333	1.46747	1.79419	1.92297	1.72821
Lip-1	TH	18.78	18.72	18.77	0.36	0.33	0.36	0.35	1.26868	1.29534	1.26868	1.27757
Control	Beta actin	18.71	18.67	18.69											DMTI		TFR1		FPN		COX-2		ACSL4		FTH1		GPX4		TH
MPP+	Beta actin	18.36	18.17	18.24										Control	1.004	Control	1.002	Control	1.002	Control	0.998	Control	1	Control	1.004	Control	1.001	Control	1
DFO	Beta actin	18.1	18.17	18.18										MPP+	2.316	MPP+	2.481	MPP+	1.437	MPP+	1.689	MPP+	1.726	MPP+	0.427	MPP+	0.289	MPP+	0.197
Lip-1	Beta actin	18.42	18.39	18.41										MPP+ DFO	1.276	MPP+ DFO	1.178	MPP+ DFO	1.009	MPP+ DFO	1.421	MPP+ DFO	1.319	MPP+ DFO	0.983	MPP+ DFO	0.721	MPP+ DFO	0.925
														MPP+ Lip-1	1.638	MPP+ Lip-1	1.562	MPP+ Lip-1	1.167	MPP+ Lip-1	1.264	MPP+ Lip-1	1.197	MPP+ Lip-1	0.862	MPP+ Lip-1	0.984	MPP+ Lip-1	0.793
