# Supplementary material for: Benefits of Iron Chelators in the Treatment of Parkinson’s Disease
Source: Neurochem Res. 2021 Mar 1;46(5):1239–51. doi: 10.1007/s11064-021-03262-9 (PMC8053182; doi:10.1007/s11064-021-03262-9)
Supplement: Supplementary file 7 — Supplementary file7 (XLSX 10 KB) [file 11064_2021_3262_MOESM7_ESM.xlsx]

## Sheet: Sheet1
	Group	mean	%Gated
	NC	77.72	18.25
	FAC	86.72	23.48
	FAC+DFO	80.45	20.72
