# Supplementary material for: Benefits of Iron Chelators in the Treatment of Parkinson’s Disease
Source: Neurochem Res. 2021 Mar 1;46(5):1239–51. doi: 10.1007/s11064-021-03262-9 (PMC8053182; doi:10.1007/s11064-021-03262-9)
Supplement: Supplementary file 8 — Supplementary file8 (XLSX 49 KB) [file 11064_2021_3262_MOESM8_ESM.xlsx]

## Sheet: Sheet4
DMTI	Area	Mean	IntDen	Median	Area	Mean	IntDen	Median			Control	MPP+	MPP+ DFO	MPP+ Lip-1
Controal		60.129				59.571				DMT1	0.435863					Control	MPP+	MPP+ DFO	MPP+ Lip-1
MPP+		1342.98									0.392638				DMTI	0.261	1.105	0.315	0.542
MPP+ DFO										Mean
MPP+ Lip											Control	MPP+	MPP+ DFO	MPP+ Lip-1
TfR1										TfR1						Control	MPP+	MPP+ DFO	MPP+ Lip-1
Controal															TfR1	0.419	1.472	0.672	0.517
MPP+										Mean
MPP+ DFO											Control	MPP+	MPP+ DFO	MPP+ Lip-1
MPP+ Lip										FPN						Control	MPP+	MPP+ DFO	MPP+ Lip-1
FPN															FPN	0.435	0.732	0.417	0.309
Controal										Mean
MPP+											Control	MPP+	MPP+ DFO	MPP+ Lip-1
MPP+ DFO										COX-2						Control	MPP+	MPP+ DFO	MPP+ Lip-1
MPP+ Lip															COX-2	0.197	0.982	0.653	0.528
COX-2										Mean
Controal											Control	MPP+	MPP+ DFO	MPP+ Lip-1
MPP+										ACSL4						Control	MPP+	MPP+ DFO	MPP+ Lip-1
MPP+ DFO															ACSL4	0.448	0.997	0.674	0.581
MPP+ Lip										Mean
ACSL4											Control	MPP+	MPP+ DFO	MPP+ Lip-1
Controal										FTH1						Control	MPP+	MPP+ DFO	MPP+ Lip-1
MPP+															FTH1	1.105	0.591	0.885	0.891
MPP+ DFO										Mean
MPP+ Lip											Control	MPP+	MPP+ DFO	MPP+ Lip-1
FTH1										GPX4						Control	MPP+	MPP+ DFO	MPP+ Lip-1
Controal															Gpx4	1.007	0.328	0.681	0.837
MPP+										Mean
MPP+ DFO											Control	MPP+	MPP+ DFO	MPP+ Lip-1
MPP+ Lip										TH						Control	MPP+	MPP+ DFO	MPP+ Lip-1
Gpx4															TH	1.267	0.471	0.909	0.862
Controal										Mean
MPP+
MPP+ DFO
MPP+ Lip
TH
Controal
MPP+
MPP+ DFO
MPP+ Lip
Beta actin
Controal	2551	137.954	351920	166	2194	151.72	32874	160
MPP+	1583	175.598	277972	189	2017	155.704	314055	164
MPP+ DFO	1792	164.469	294729	173	1864	161.852	301693	169
MPP+ Lip	3557	141.894	504718	161	1897	156.565	453568	171
